# Supplementary material for: Modulation of the Maladaptive Stress Response to Manage Diseases of Protein Folding
Source: PLoS Biol. 2014 Nov 18;12(11):e1001998. doi: 10.1371/journal.pbio.1001998 (PMC4236052; doi:10.1371/journal.pbio.1001998)
Supplement: Data S1 — Data used to generate all plots referent to Figures 1B, E–G, I–L ; 2A–E; 3A–F; 4B, F, G; 5A, C, D, F; 6A–E; 7A–C; S1B; S2A, C–E; S3A–F; S4A–C, E, F; S5C–G; S6A–D; S7A–E. (XLS) [file pbio.1001998.s008.xls]

## Sheet: Fig 1
Data for Figure 1
Figure 1 panel B
Total CFTR % of		mean		SD
pre heat shock		WT	F508del	WT	F508del
Time	min
	0	84.9757	98.1603	10.6238	1.3009
	10	105.056	90.9907	1.84624	5.10087
	20	99.0369	94.4038	2.45581	5.14877
	40	116.202	58.5671	3.26003	4.52356
	60	78.4139	6.54501	0.988	0.0945703
Figure 1 panel E
Relative protein		HSF1				HSF1-P				I-Hsp70
(% of WT)		WT	F508del	null	30	WT	F508del	null	30	WT	F508del	null	30
		100	134.149	69.1658	70.2823	100	148.432	104.991	114.247	100	177.713	93.2955	118.754
		92.6062	135.52	54.2029	89.2859	84.4148	169.923	69.9586	106.614	92.1114	151.026	73.7085	114.387
		84.7024	147.2	73.1097	73.865	97.3976	152.727	77.459	88.1396	87.8806	137.261	77.6818	95.8987
						100	139.832
mean		92.4362	138.956	65.4928	77.8111	95.4531	152.729	84.1363	103	93.3307	155.333	81.5619	109.68
SD		7.65021	7.17217	9.97425	10.0977	7.46043	12.6548	18.4462	13.4237	6.15103	20.5666	10.354	12.1328
SEM		5.40951	5.07149	7.05286	7.14015	5.27532	8.94832	13.0434	9.49198	4.34943	14.5428	7.32135	8.57916
P			0.00154294	0.0206086	0.116173		0.000794043	0.306657	0.380156		0.00747608	0.165792	0.105818
Figure panel F
HSF1 trimer
relative protein
(% of WT)		WT	F508del	CFTR-/-
mean		94.915	183.035	116.48
SEM		7.19128	5.705	7.72514
P			0.00743754	0.0125822
Figure 1 panel G
			I-Hsp70				I-Hsp90				I-Hsp40
Relative mRNA		WT	F508del	CFTR-/-		WT	F508del	CFTR-/-		WT	F508del	CFTR-/-
% of WT		96.9283	179.63	81.3185		95.406	120.482	71.3916		82.932	131.494	61.2027
		100	171.116	93.9537		100	114.511	93.5183		100	125.266	73.2029
			176.325	86.1559			114.771	133.98			129.984	78.1865
mean		98.4642	175.69	87.1427		97.703	116.588	82.4549		91.466	128.915	75.6947
SD		2.172	4.29257	6.37512		3.24843	3.37479	15.646		12.0689	3.24863	3.52396
P			0.000186585	0.103431			0.00842886	0.309647			0.0118164	0.218064
Figure 1 panel I
		HSF1-P			I-Hsp70
Relative protein		WT	DF508del		WT	DF508del
normalized to		0.832558	1.44015		0.849013	1.45578
actin		1.09309	1.24335		1.0044	1.64369
		0.923764			0.849593
mean		0.949802	1.34175		0.901001	1.54974
SD		0.132201	0.139158		0.0895428	0.132872
P			0.0496804			0.00676647
Figure 1 panel J
primary cells		HspA1A		HspA6		HSp90a		Hsp40		CKS2		LY6K		EIF4a2
Relative mRNA		WT	F508del	WT	F508del	WT	F508del	WT	F508del	WT	F508del	WT	F508del	WT	F508del
% of WT		92.9805	134.723	82.0742	138.032	91.3831	188.557	100	135.66	88.8843	101.866	85.4607	120.025	100	107.923
		100	134.257	100	146.917	100	171.119	94.2785	128.343	100	90.3335	100	82.264	90.125	109.177
			133.793		130.134	96.929	148.968	97.942	114.87	95.2638	94.3874	95.705	89.7095		99.7692
mean		96.4902	134.258	91.0371	138.361	96.104	169.548	97.4068	126.291	94.716	95.5288	93.7219	97.3328	95.0625	105.623
SD		4.96354	0.329588	12.6755	6.28273	4.36726	19.8413	4.04574	10.546	5.57807	8.1544	7.46976	20.0014	6.98265	5.10811
SEM			0.233054		4.44256	3.08812	14.0299	2.86077	7.45718	3.94429	5.76603	5.28191	14.1431		3.61198
p			0.000739273		0.00404927		0.00331892		0.0102277		0.870193		0.784144		0.140095
Figure 1 panel K
Relative protein			I-Hsp70				I-Hsp40				Hsc70
(% of WT)		WT	F508del	HS		WT	F508del	HS		WT	F508del	HS
		92.1114	177.713	419.883		100	143.661	373.285		83.0981	102.934	95.6129
		100	151.026	380.645		84.5492	146.609	271.803		100	96.5028	92.4494
mean		96.0557	177.713	380.645		92.2746	145.135	322.544		91.5491	99.7184	94.0311
SD		5.57806	18.87	27.7451		10.9253	2.08454	71.7582		11.9514	4.54755	2.2369
p			0.0390689	0.00996535		0.0214278	0.0214278	0.0462611			0.461627	0.799988
Figure 1 panel L
				F508del-	siCFTR (nM)
Fluc activity/Fluc expression			WT	0	12 nM	25 nM	50 nM
			195.294	100	155.345	174.832	141.749
			198.255	91.5472	163.864	226.748	156.303
			201.602	85.3758	154.102	165.348	194.596
(% of WT)			96.8712	49.6028	77.0555	86.7215	70.3116
			98.3398	45.41	81.281	112.473	77.5307
			100	42.3488	76.4389	82.0173	96.5252
mean			98.4037	45.7872	78.2585	93.7373	81.4558
SD			1.56538	3.64168	2.63565	16.3953	13.5405
SEM			1.10689	2.57505	1.86369	11.5932	9.57456
P( vs WT)				2.12051e-05	0.000234803	0.00778851	0.0116364
P( vs F508del control)					0.000339772	0.649315	0.0975904

## Sheet: Fig 2
Data Figure 2
Figure 2 panel A							1 h heat shock
HSF1-P	prior HS			1 h heat shock			graph (% of control)
	control	sip23		control	sip23		control	sip23
mean	0.994559	0.617631		12.027	5.86942		99.2289	48.4257
SD	0.00769475	0.0637586		0.132169	0.0882871		1.09047	0.728414
p		0.0142063			0.000332985			0.000332985
Figure 2 panel B
		F508del-CFTR cells																	74.9335
Relative protein		Hsc/p90		I-Hsp70		Hsc/p40		HSF1		HSF1-P
(% of control)		Control	sip23	Control	sip23	Control	sip23	Control	sip23	Control	sip23
		89.0943	105.725	100	82.106	99.7433	95.1489	100	59.321	100	70.0209
		96.8657	114.198	97.4113	86.2624	100	97.9038	73.1597	51.279	82.0068	67.3702
		100	114.218	94.5287	93.1209	98.3573	103.243	87.2096	49.1982	84.1029	72.9705
mean		95.32	111.38	97.3133	87.1631	99.3669	98.7651	86.7897	53.2661	88.7032	70.1205
SD		5.61474	4.89784	2.73694	5.56239	0.883693	4.11505	13.4251	5.34594	9.83928	2.80149
SEM		3.97022	3.4633	1.93531	3.93321	0.624865	2.90978	9.49297	3.78015	6.95742	1.98095
p			0.0202359		0.047061		0.816607		0.0158877		0.0346421
Figure 2 panel C
relative mRNA
% of control		I-Hsp70
	Control	sip23
mean	98.97	60.3
SD	1.45664	1.76777
P		0.00174975
Figure 2 panel D
Relative protein
% control		HSF1-P			I-Hsp70
	WT	F508del	sip23		WT	F508del	sip23
mean	60.3265	94.6978	60.1979		68.4389	98.6402	72.9835
SD	8.16963	7.49838	4.8432		6.24337	1.92304	2.75772
P	0.0573015	0.0573015	0.00847649		0.0573015	0.0573015	0.00847649
Figure 2 panel E
				F508del	F508del
			WT	control	sip23
Fluc activity/Fluc expression			95.0776	48.4027	89.9977
(% of WT)			100	49.6028	123.395
			97.2178	49.5014	111.864
					97.5518
mean			97.4318	49.169	105.702
SD			2.46818	0.665518	14.8779
SEM			1.74527	0.470592	10.5203
P( vs WT)				0.000548986	0.262483
P( vs F508del control)					0.00117578

## Sheet: Fig 3
Data Figure 3
Figure3 panel A		F508del-37oC
Relative protein		CFTR band B			CFTR band C			Ratio C/B
(% of max)		control	sip23		control	sip23		control	sip23
		7.40481	100		0.684232	23.9016		0.971658	2.51334
		7.01919	92.609		0.386335	21.1251		0.578763	2.39866
		10.8754	97.4328		1.03424	31.3281		1	3.38106
mean		8.43313	96.6806		0.701602	25.4516		0.850141	2.76435
SD		2.12383	3.7525		0.324301	5.27514		0.235446	0.53715
SEM		1.50177	2.65342		0.229315	3.73008		0.166486	0.379823
p			3.77961e-06			0.00125616			0.00482401
Figure3 panel B
Relative protein		F508del-30oC
(% of max)		CFTR band B			CFTR band C			Ratio C/B
		control	sip23		control	sip23		control	sip23
		28.0462	92.5817		6.06663	51.1792		0.958455	2.44944
		32.4985	98.7298		7.33441	55.8547		1	2.50674
		29.9548	100		5.84115	61.832		0.864033	2.73975
mean		30.1665	97.1038		6.41407	56.2887		0.940829	2.56531
SD		2.23369	3.96745		0.804978	5.33963		0.0696761	0.034702
SEM		1.57946	2.80541		0.569205	3.77569		0.0492685	0.024538
p			1.41249e-05			8.92739e-05			7.59144e-05
Figure3 panel C
Relative protein		WT-CFTR
(% of max)		CFTR band B			CFTR band C
		control	sip23		control	sip23
		7.0967	6.4947		100	73.5115
		5.99329	3.33536		94.4053	68.0488
		6.17818	4.8751		98.4199	76.7708
mean		6.42272	4.90172		97.6084	72.777
SD		0.590954	1.57984		2.88425	4.40712
SEM		0.417868	1.11712		2.03947	3.1163
p			0.193352			0.00122448
Figure 3 panel D		CFTR					p23
		F508del		WT			F508del		WT
Relative mRNA		siControl	sip23	siControl	sip23		siControl	sip23	siControl	sip23
(% of control)		100	109.051	100	77.298		99	10.6456	100	4.92067
		99.309	85.165	94.0609	60.921		100	9.59	97.3779	4.84
		99.9	103.288				92	8.90031
		99.65	92.3382			mean	97	9.71198	98.689	4.88034
			121			SD	4.3589	0.879029	1.85409	0.0570457
mean		99.7148	102.168	97.0304	69.1095	SEM	3.08221	0.621568
SD		0.307956	14.0445	4.1996	11.5803	p		4.46397e-06		0.000195447
SEM		0.217758	9.93099		0.0850847
p			0.515627
Figure 3 panel E
Iodide Efflux analysis during stimulus														positive control
Time(min)	siControl	siControl	siControl	mean	SD		sip23	sip23	sip23	P	mean	SD		30oC	30oC	mean	SD
1	1.06347	1.03522	0.905935	1.00154	0.0839953		1.06808	1.025	1.22347	0.250109	1.10552	0.104397		0.974363	1	0.987181	0.0181284
2	1	1	1	1	0		1	1	1		1	0		1	1	1	0
3	0.929529	0.884195	0.77476	0.862828	0.0795662		1.21845	1.38999	1.06808	0.0249727	1.2255	0.161071		2.91117	1.92987	2.42052	0.693884
4	1.16631	1.09249	0.848193	1.03567	0.166499		2.33481	2.33481	2.16808	0.000361942	2.27923	0.0962648		3.65056	4.26525	3.9579	0.434656
5	1.0967	1.24034	1.05063	1.12923	0.098947		2.51437	2.64168	2.31567	0.000251472	2.49057	0.164304		1.52083	1.72013	1.62048	0.14092
6	1.03125	1.0155	0.803999	0.95025	0.126901		2.08923	2.25918	1.65912	0.00550001	2.00251	0.309285		0.640676	0.906089	0.773383	0.187675
7	0.996161	0.847566	0.713534	0.85242	0.141376		1.85415	1.84653	1.11755	0.0429746	1.60608	0.423095		0.427565	0.499358	0.463461	0.050765
8	0.8808	0.772831	0.752755	0.802129	0.0688671		1.41889	1.54699	0.737421	0.164448	1.23443	0.435167		0.243264	0.332462	0.287863	0.0630723
9	0.790873	0.683333	0.58561	0.686605	0.102671		1.21344	1.18384	0.638482	0.172451	1.01192	0.323746		0.160549	0.243286	0.201917	0.0585036
10	0.787837	0.608865	0.424789	0.607164	0.18153		0.913423	1.14549	0.528345	0.405994	0.86242	0.311719		0.124287	0.227805	0.176046	0.0731986
11	0.632739	0.585892	0.486592	0.568408	0.0746261		0.787621	0.991801	0.397714	0.430355	0.725712	0.301844		0.113698	0.200559	0.157129	0.0614202
12	0.490885	0.532179	0.47668	0.499915	0.0288305		0.752755	0.851692	0.298151	0.476777	0.634199	0.2952		0.0955035	0.198102	0.146803	0.0725481
Efflux stimulus/Efflux basal
max value
		siControl	sip23	30oC
	mean	1.12923	2.49057	3.9579
	SD	0.098947	0.164304	0.434656
	P		0.000251472
Figure 3 panel F
ratio Chaperone/
Total CFTR		Hsc/p90		Hsc/p70
		control	sip23	control	sip23
	mean	0.91594	0.302662	0.852507	0.379977
	SD	0.118879	0.0451015	0.208586	0.0640411
	P		0.0208228		0.0303023

## Sheet: Fig 4
Data Figure 4
Figure 4 panel B
∆Isc (uA/cm2)		WT		F508del		F508del-30oC		F508del siControl		F508del siHdac7		F508del sip23		F508del siHSF1		DMSO		VX809
		mean	SD	mean	SD	mean	SD	mean	SD	mean	SD	mean	SD	mean	SD	mean	SD	mean	SD
FSk/Gen		165.34	4.33	4.93	0.96	91.26	10.41	4.61	2.06	11.53	1.07	10.36	1.85	9.31	1.04	4.76	1.15	13.76	2.81
Inhibitor 172		-183.55	14.0997	-4.93	2.37588	-95.71	12.7421	-6.995	0.615183	-12.925	0.205061	-10.355	1.27986	-10.805	0.629325	-6.155	0.275772	-12.645	1.94454
Figure 4 panel F
Relative NPC1		Endo H sensitive			Endo H resistant
(% of total)		control	siHSF1		control	siHSF1
		85.6517	106.653		6.42689	18.578
		89.3625	107.327		10.6375	21.5973
		79.9118	112.84		8.95486	25.2585
mean		84.9754	108.94		8.67309	21.8113
SD		4.76149	3.39421		2.11941	3.34538
SEM		3.36688	2.40007		1.49865	2.36554
P			0.00208014			4.71347e-05
Figure 4 panel G
			4 months old mice					9 months old mice					16 months old mice
			HSF1 total		HSF1-P			HSF1 total		HSF1-P			HSF1 total		HSF1-P
ratio HSF1/tubulin			WT	AD	WT	AD		WT	AD	WT	AD		WT	AD	WT	AD
Relative to WT 3 months old			0.739606	2.92349	0.580745	2.12528		1.26038	4.02011	1.51872	2.10965		0.739143	2.43246	0.530147	2.08016
			1.03255	2.35127	1	2.54336		1.58273	4.88154	1.41131	2.40593		1.54297	2.2711	0.500873	2.18964
			1	2.12242	0.886506	1.9084							1.03094	2.43245	1.2982	1.48209
mean			0.92405	2.46573	0.822417	2.19235		1.42156	4.45082	1.46502	2.25779		1.25857	2.71085	0.776407	1.9173
SD			0.16056	0.412618	0.216851	0.32275		0.227938	0.60912	0.0695263	0.191774		0.463739	0.106167	0.452124	0.380855
SEM			0.113533	0.291765	0.153337	0.228219							0.327913	0.0750713	0.3197	0.269305
P				0.00380987		0.0036489			0.0222798		0.0373091			0.00613916		0.0287625

## Sheet: Fig 5
Data for Figure 5
Figure 5 panel A
Total Protein/number of cell			WT	F508del	siHSF1
(% of WT)			98.3787	35.4805	36.5058
			84.729	33.2369	33.3421
			100	37.0098	30.3098
	mean		94.3692	35.2424	33.3859
	sd		8.38796	1.89766	3.09826
	sem		5.93118	1.34184	2.1908
	P			0.000284843	0.000293974
Figure 5 panel C			Control					siHSF1
		time in h					time in h
		0	1.5	3	4.5		0	1.5	3	4.5
% CFTR band-B		98.2632	31.911	24.5644	8.78371		100	54.3421	20.073	10.0328
		100	42.5885	22.7944	5.76518		93.4009	54.7669	18.4865	10.9787
		90.3021	46.6557	28.4181	19.3902		100	71.9093	44.2091	30.0155
		100	48.5919	23.7906	22.3087		88.7665	75.0435	43.4797	34.6228
	mean	97.1413	42.4368	24.8919	14.0619		95.5418	64.0154	31.5621	21.4125
	sd	4.63243	7.44982	2.45995	8.02277		5.48449	11.0006	14.2003	12.7395
	sem	3.27562	5.26782	1.73945	5.67296		3.87812	7.77861	10.0411	9.00821
	P							0.017502	0.390336	0.366541
			Control					siHSF1
		time in h					time in h
		0	1.5	3	4.5		0	1.5	3	4.5
% CFTR band-C		92.2576	13.1398	11.5742	3.33858		81.1139	67.5884	15.7145	5.65182
		100	20.3889	8.27852	1.90163		100	56.635	10.1155	7.12871
		100	22.1955	13.0236	6.49976		100	46.1204	19.9956	18.338
		74.7232	21.9387	7.22195	9.5731		94.7189	44.3802	17.5726	13.0404
	mean	91.7452	19.4157	10.0246	5.32827		93.9582	53.681	15.8495	11.0397
	sd	11.9205	4.25935	2.72634	3.42012		8.91744	10.7364	4.20539	5.81931
	Sem	8.42908	3.01182	1.92782	2.41839		6.30558	7.59175	2.97366	4.11487
	P							0.00102283	0.0590838	0.141536
Figure 5 panel D
		Normalized CFTR-band C (T=1h)
time (h)	WT-CFTR		mean	SD	time (h)	F508del (30oC)		mean	SD	time (h)	F508del (siHSF1)		mean	SD
1	0.892278	0.872273	0.941138	0.0684572	1	1	1	0.926115	0.0926121	1	0.927278	0.887292	0.953642	0.055963
	1	1				0.808099	0.896363				1	1
2	0.71907	0.99048	0.882226	0.135445	2	0.505286	0.848948	0.638288	0.148136	2	0.87199	0.968028	0.84104	0.166818
	0.822526	0.996827				0.580092	0.618828				0.597862	0.926279
4	0.464804	0.997223	0.683866	0.303455	4	0.227209	0.177545	0.206139	0.0251855	4	0.317954	0.831282	0.591324	0.25829
	0.386092	0.887346				0.227409	0.192393				0.624735
6		0.484332	0.44645	0.0535729	6		0.135426	0.139654	0.00597927	6		0.353652	0.339275	0.0203308
		0.408568					0.143882					0.324899
Figure 5 panel F
				F508del	F508del	F508del
			WT	control	sip23	siHSF1
Fluc activity/Fluc expression			95.0776	59.0155	89.9977	96.5222
(% of WT)			100	68.8604	123.395	109.684
			97.2178	66.0781	111.864	118.031
					97.5518
mean			97.4318	64.6513	105.702	108.079
SD			2.46818	5.07514	14.8779	10.8439
SEM			1.74527	3.58866	10.5203	7.66778
P( vs WT)				0.000548986	0.262483	0.172605
P( vs F508del control)					0.00117578	0.00327793

## Sheet: Fig 6
Data from Figure 6											Figure 6 panel B
Figure 6 panel A											Normalized YFP quenching
			DMSO		Triptolide 6nM		Triptolide 12nM					DMSO		30oC		3 uM VX809		6nM Triptolide		12nM Triptolide
Relative protein			CFTR-B	CFTR-C	CFTR-B	CFTR-C	CFTR-B	CFTR-C			time (s)	mean	SD	mean	SD	mean	SD	mean	SD	mean	SD
(% max signal)		mean	47.404	7.17451	57.0836	8.87298	95.9242	28.3061			0	1	0	1	0	1	0	1	0	1	0
		SEM	5.79615	1.57055	2.09674	0.73908	1.29741	4.25774			1	1	0.01	1	0	1.01	0.01	1	0.02	1.01	0.01
		P			0.328796	0.679185	0.00200891	0.0238443			2	1.01	0.01	1	0	1.01	0.01	0.99	0.01	1	0.02
											4	1.03	0.01	0.94	0	1.03	0.02	0.99	0.02	0.98	0.01
											5	1.05	0	0.89	0.01	1.02	0.03	0.99	0.03	0.99	0
											6	1.03	0.02	0.86	0.01	1.01	0.02	0.98	0.01	0.97	0.01
Figure 6 panel C											7	1.05	0.01	0.83	0	1	0	0.97	0.03	0.97	0.01
		triptolide 12.5 nM chronic treatment				triptolide 12.5 nM chronic treatment					8	1.03	0.01	0.8	0	0.98	0.01	0.97	0.02	0.95	0.02
Fold change		CFTR-Band B				CFTR-Band C					9	1.04	0.01	0.78	0	0.99	0.02	0.98	0.01	0.95	0.02
to DMSO		24 h	48 h	96 h		24 h	48 h	96 h			10	1.04	0.02	0.77	0	0.96	0.02	0.98	0.01	0.95	0.01
		1.53653	1.70279	1.99988		2.40082	3.6728	10.2904			11	1.03	0.02	0.75	0.01	0.96	0.01	0.96	0.01	0.93	0.02
		1.60578	1.71723	1.88509		2.68712	3.95706	11.4519			12	1.02	0.01	0.74	0.01	0.95	0.01	0.96	0.02	0.93	0.01
mean		1.57116	1.71001	1.94248		2.54397	3.81493	10.8712			13	1.03	0.01	0.73	0.01	0.93	0.02	0.96	0	0.92	0
SD		0.0489616	0.0102112	0.0811663		0.202444	0.200998	0.821343			14	1.01	0.02	0.72	0.01	0.94	0.02	0.96	0.03	0.91	0.01
P		0.00394447	0.00039164	0.00375884		0.000782868	0.00265568	0.00343218			15	0.99	0.02	0.71	0.01	0.94	0.02	0.95	0.03	0.91	0.02
											16	1.01	0.01	0.7	0	0.92	0.01	0.94	0.01	0.89	0.01
											17	1.01	0.01	0.69	0.01	0.9	0.02	0.93	0.01	0.89	0
											18	0.99	0.02	0.68	0.01	0.9	0.02	0.92	0.02	0.89	0
Figure 6 panel D											19	1	0.01	0.68	0.01	0.9	0.02	0.92	0.03	0.88	0.01
				VX809 +		VX809 +					20	0.99	0.01	0.67	0.01	0.88	0.02	0.94	0.02	0.86	0.01
Relative protein		VX809		Triptolide 6nM		Triptolide 12nM					21	0.98	0.02	0.67	0.01	0.89	0.01	0.93	0.03	0.88	0
(% max signal)		CFTR-B	CFTR-C	CFTR-B	CFTR-C	CFTR-B	CFTR-C				22	0.99	0	0.66	0.01	0.88	0.03	0.92	0.02	0.86	0.01
		16.1538	3.30634	43.8462	7.08502	94.6154	47.7058				23	0.98	0.01	0.66	0.01	0.88	0.02	0.92	0.02	0.87	0.02
		14.6154	0.944669	42.3077	6.61269	96.9231	49.1228				24	0.97	0.01	0.66	0.01	0.87	0.02	0.89	0.01	0.85	0.01
		15.3846	2.36167	50	7.08502	100	44.3995				25	0.97	0.02	0.65	0.01	0.86	0.03	0.9	0.02	0.85	0
mean		15.3846	2.20423	45.3846	6.92758	97.1795	47.076				26	0.97	0.02	0.65	0.01	0.86	0.02	0.91	0.02	0.83	0.02
SD		0.769231	1.18868	4.07039	0.272703	2.70145	2.42383				27	0.97	0.01	0.65	0.01	0.85	0.01	0.89	0.01	0.83	0.01
SEM		0.543928	0.840526	2.8782	0.19283	1.91021	1.71391				28	0.97	0.02	0.63	0.01	0.85	0.01	0.89	0	0.84	0.02
P				0.000232416	0.00257026	9.24637e-07	8.66441e-06				29	0.96	0.03	0.63	0.01	0.85	0.02	0.89	0.01	0.83	0
											30	0.97	0.02	0.63	0.01	0.84	0.02	0.88	0.02	0.84	0.01
Figure 6 panel E
Normalized YFP quenching
	DMSO		30oC		3 uM VX809		6nM Triptolide+VX809		12nM Triptolide+VX809
time (s)	mean	SD	mean	SD	mean	SD	mean	SD	mean	SD
0	1	0	1	0	1	0	1	0	1	0
1	1	0.01	1	0	1.01	0.01	1.01	0.01	1.02	0.03
2	1.01	0.01	1	0	1.01	0.01	1	0.01	0.99	0.02
4	1.03	0.01	0.94	0	1.03	0.02	0.98	0	0.96	0.01
5	1.05	0	0.89	0.01	1.02	0.03	0.98	0.01	0.93	0.02
6	1.03	0.02	0.86	0.01	1.01	0.02	0.96	0.02	0.91	0.03
7	1.05	0.01	0.83	0	1	0	0.95	0	0.87	0.03
8	1.03	0.01	0.8	0	0.98	0.01	0.93	0.02	0.85	0.04
9	1.04	0.01	0.78	0	0.99	0.02	0.92	0.01	0.84	0.02
10	1.04	0.02	0.77	0	0.96	0.02	0.91	0.01	0.82	0
11	1.03	0.02	0.75	0.01	0.96	0.01	0.89	0	0.82	0.03
12	1.02	0.01	0.74	0.01	0.95	0.01	0.88	0.01	0.79	0.01
13	1.03	0.01	0.73	0.01	0.93	0.02	0.87	0.02	0.79	0.02
14	1.01	0.02	0.72	0.01	0.94	0.02	0.88	0.01	0.77	0.02
15	0.99	0.02	0.71	0.01	0.94	0.02	0.86	0.01	0.76	0.02
16	1.01	0.01	0.7	0	0.92	0.01	0.86	0.02	0.76	0.02
17	1.01	0.01	0.69	0.01	0.9	0.02	0.84	0.02	0.75	0.02
18	0.99	0.02	0.68	0.01	0.9	0.02	0.84	0.02	0.74	0.02
19	1	0.01	0.68	0.01	0.9	0.02	0.83	0.02	0.73	0.03
20	0.99	0.01	0.67	0.01	0.88	0.02	0.83	0.01	0.72	0.02
21	0.98	0.02	0.67	0.01	0.89	0.01	0.82	0.01	0.71	0.04
22	0.99	0	0.66	0.01	0.88	0.03	0.82	0.02	0.73	0.02
23	0.98	0.01	0.66	0.01	0.88	0.02	0.82	0.04	0.7	0.03
24	0.97	0.01	0.66	0.01	0.87	0.02	0.8	0.02	0.7	0.01
25	0.97	0.02	0.65	0.01	0.86	0.03	0.8	0	0.69	0.03
26	0.97	0.02	0.65	0.01	0.86	0.02	0.79	0.01	0.69	0.02
27	0.97	0.01	0.65	0.01	0.85	0.01	0.79	0.02	0.68	0.04
28	0.97	0.02	0.63	0.01	0.85	0.01	0.78	0.01	0.68	0.04
29	0.96	0.03	0.63	0.01	0.85	0.02	0.77	0.01	0.66	0.03
30	0.97	0.02	0.63	0.01	0.84	0.02	0.77	0.03	0.66	0.03

## Sheet: Fig 7
Data Figure 7
Figure 7 panel A			hBE primary cells				Figure 7 panel C
Fold change ∆Isc		DMSO	VX809	Trip 25nM	TriP+ 809		Treatment			DMSO	DMSO	VX809	VX809	trip	trip	trip+vx809	trip+vx809
(relative to DMSO)		1	4.92541	1.20764	7.13388		CF patient code			CF4	CF22	CF4	CF22	CF4	CF22	CF4	CF22
		0.949594	2.9931	1.80535	5.49051		Swelling of Organoids t=60min			13.6354	29.8133	105.25	101.92	19.8875	25.8453	151.146	122.347
			4.64004	0.992338	8.07596		(% of VX809)			17.6938	19.8613	94.7917	98.1333	14.6313	25.824	161.562	128.373
			3.36945		5.14262
average		0.974797	3.982	1.33511	6.46074		mean			15.6646	24.8373	100.021	100.027	17.2594	25.8347	156.354	125.36
SD		0.0356427	1.04305	0.421228	1.38333		SD			2.86968	7.03713	7.39516	2.67758	3.71673	0.0150849	7.3657	4.2615
SEM			0.737545	0.297853	0.978164		P (vs dmso)					0.00439217	0.00497642	0.67841	0.859678	0.00157478	0.00333225
P (vs DMSO)			0.0132186	0.335072	0.00614065		P (vs VX809)									0.0167349	0.0191685
P (vs Vx809)					0.0252938
Figure 7 panel B
Ussing Chamber traces
Time (s)	DMSO	VX809	25mM Trip	Trip and VX809 combo
0	6.69915	6.79341	6.69861	6.77817
2	6.70678	6.77815	6.71005	6.75909
12	6.69152	6.79722	6.69098	6.77054
18	6.69915	6.75908	6.69861	6.74765
19	6.70678	6.75908	6.69098	6.77054
20	6.68007	6.78196	6.68335	6.75909
21	6.68389	6.77433	6.69861	6.76291
22	6.69915	6.77052	6.68716	6.75909
23	6.70678	6.76289	6.69098	6.75528
24	6.69915	6.78196	6.71005	6.75146
25	6.69152	6.77052	6.70242	6.76672
26	6.69533	6.77052	6.69479	6.75909
27	6.67244	6.7667	6.70242	6.77054
28	6.68389	6.77433	6.7215	6.76672
29	6.69915	6.77052	6.71387	6.75909
30	6.70296	6.77815	6.69861	6.75528
31	6.68007	6.77433	6.69098	6.74002
32	6.68007	6.77052	6.68716	6.76291
33	6.69533	6.75526	6.67953	6.74002
34	6.68389	6.7667	6.67953	6.75909
35	6.69152	6.7667	6.67572	6.75528
36	6.68389	6.77433	6.69861	6.75528
37	6.68389	6.77815	6.69479	6.76291
38	6.661	6.7667	6.67953	6.74383
39	6.68007	6.7667	6.67572	6.74765
40	6.65718	6.7667	6.68716	6.73239
41	6.68389	6.77815	6.69479	6.75528
42	6.67244	6.77433	6.67572	6.74383
43	6.69915	6.75908	6.69479	6.72858
44	6.70296	6.76289	6.69479	6.73621
45	6.69152	6.7667	6.69479	6.73621
46	6.68389	6.75145	6.67953	6.74002
47	6.68389	6.7667	6.71005	6.75528
48	6.66863	6.77052	6.66428	6.74383
49	6.69152	6.7667	6.68335	6.76291
50	6.67244	6.77052	6.70242	6.74765
51	6.68007	6.77433	6.67572	6.75909
52	6.66863	6.75908	6.69479	6.75909
53	6.68389	6.76289	6.69479	6.72858
54	6.68389	6.7667	6.71387	6.75146
55	6.66863	6.75145	6.71005	6.74765
56	6.65337	6.75908	6.69861	6.74765
57	6.66863	6.7667	6.71387	6.74765
58	6.67626	6.76289	6.70624	6.75146
59	6.66863	6.7667	6.71768	6.74002
60	6.65718	6.77052	6.71387	6.75146
61	6.6877	6.75908	6.72531	6.74383
62	6.66863	6.77052	6.71387	6.75146
63	6.661	6.77052	6.69479	6.75146
64	6.65718	6.7667	6.71005	6.75146
65	6.67626	6.76289	6.70624	6.75146
66	6.67244	6.75908	6.71387	6.73621
67	6.67626	6.7667	6.69479	6.74002
68	6.68007	6.7667	6.7215	6.75146
69	6.67626	6.75526	6.70242	6.75528
70	6.68007	6.75526	6.70242	6.75146
71	6.70296	6.75908	6.71387	6.74002
72	6.69152	6.74763	6.70624	6.75146
73	6.69533	6.75526	6.71005	6.74765
74	6.6877	6.75145	6.70242	6.74383
75	6.7144	6.77052	6.71005	6.75528
76	6.67626	6.7667	6.70624	6.74002
77	6.68389	6.75145	6.70624	6.74002
78	6.69915	6.75145	6.69098	6.74383
79	6.68007	6.7667	6.70242	6.73239
80	6.68389	6.76289	6.70242	6.77435
81	6.66863	6.75908	6.69861	6.75909
82	6.68007	6.77052	6.71387	6.75146
83	6.68007	6.76289	6.71768	6.75146
84	6.69915	6.77052	6.70624	6.75146
85	6.6877	6.74763	6.71387	6.74383
86	6.67626	6.75908	6.69479	6.74765
87	6.69533	6.75145	6.70242	6.76672
88	6.68389	6.75145	6.70624	6.76291
89	6.67244	6.75908	6.73294	6.77435
90	6.68007	6.75145	6.72913	6.76672
91	6.67626	6.76289	6.73294	6.78198
92	6.67626	6.75526	6.7215	6.74765
93	6.69915	6.7667	6.71005	6.78198
94	6.67244	6.75145	6.7215	6.77817
95	6.66481	6.75908	6.72913	6.77435
96	6.67244	6.77052	6.7215	6.76291
97	6.69152	6.77433	6.71387	6.76291
98	6.68007	6.75526	6.7215	6.75909
99	6.69915	6.7667	6.72913	6.75909
100	6.68389	6.75145	6.71768	6.75909
101	6.69915	6.76289	6.7215	6.76672
102	6.661	6.77815	6.71768	6.76291
103	6.67626	6.76289	6.72531	6.77435
104	6.66863	6.77433	6.72531	6.76672
105	6.66863	6.75145	6.7215	6.76672
106	6.67244	6.75145	6.73294	6.75528
107	6.68007	6.7667	6.73294	6.76291
108	6.67244	6.75908	6.74057	6.77435
109	6.67244	6.75145	6.72913	6.78198
110	6.6877	6.7667	6.72531	6.77054
111	6.65337	6.75908	6.71005	6.77435
112	6.65718	6.75908	6.72913	6.77817
113	6.68007	6.75908	6.74439	6.76672
114	6.65337	6.74763	6.72531	6.77817
115	6.68007	6.74763	6.73675	6.76672
116	6.64574	6.75908	6.71387	6.73621
117	6.66481	6.77052	6.72913	6.77435
118	6.67626	6.76289	6.72913	6.76291
119	6.68389	6.75145	6.73294	6.75909
120	6.66863	6.76289	6.72531	6.77435
121	6.67244	6.76289	6.72913	6.76291
122	6.661	6.75908	6.72531	6.77817
123	6.66863	6.75908	6.72531	6.77054
124	6.68007	6.75908	6.74439	6.76291
125	6.66863	6.74763	6.75583	6.77054
126	6.67244	6.75908	6.72913	6.75909
127	6.66863	6.74763	6.7482	6.77054
128	6.64574	6.75526	6.73675	6.75528
129	6.6877	6.75908	6.75201	6.75909
130	6.661	6.76289	6.74439	6.77054
131	6.69152	6.76289	6.75201	6.76291
132	6.68389	6.75145	6.73294	6.76672
133	6.68389	6.74763	6.74439	6.76672
134	6.67244	6.75526	6.72913	6.75528
135	6.68007	6.75526	6.74439	6.76672
136	6.68389	6.75145	6.72913	6.75146
137	6.67626	6.75908	6.73675	6.77817
138	6.68389	6.75145	6.74057	6.75528
139	6.6877	6.75526	6.7215	6.78961
140	6.67626	6.74382	6.73294	6.75909
141	6.68389	6.75145	6.72913	6.76672
142	6.68007	6.75526	6.74057	6.75528
143	6.6877	6.75526	6.7482	6.77435
144	6.67626	6.75908	6.73675	6.77817
145	6.66863	6.75908	6.73675	6.78198
146	6.67626	6.75145	6.73294	6.7858
147	6.68389	6.74382	6.72913	6.7858
148	6.69152	6.74	6.73675	6.76672
149	6.65718	6.75145	6.73675	6.79724
150	6.67244	6.74763	6.71768	6.79343
151	6.65718	6.75145	6.73675	6.77817
152	6.66863	6.75145	6.7215	6.7858
153	6.661	6.74382	6.72913	6.75909
154	6.66863	6.74382	6.71768	6.77817
155	6.67244	6.73619	6.71387	6.77817
156	6.66863	6.74763	6.72531	6.78198
157	6.67244	6.74382	6.71387	6.77817
158	6.68389	6.73619	6.72913	6.75528
159	6.661	6.75145	6.71387	6.75909
160	6.69152	6.74763	6.72913	6.76291
161	6.66481	6.75145	6.73294	6.76672
162	6.67244	6.76289	6.73294	6.77817
163	6.66863	6.75145	6.74439	6.77435
164	6.66863	6.74382	6.75201	6.76672
165	6.67244	6.72474	6.74057	6.75909
166	6.66863	6.74	6.71005	6.76672
167	6.65718	6.73237	6.7215	6.75909
168	6.661	6.74	6.71387	6.77435
169	6.66863	6.74	6.7482	6.75146
170	6.67244	6.74382	6.7215	6.77435
171	6.68389	6.73619	6.72531	6.76291
172	6.64955	6.74382	6.73294	6.77054
173	6.661	6.74382	6.72913	6.79343
174	6.65337	6.73619	6.72913	6.77054
175	6.66863	6.74382	6.72913	6.75909
176	6.65337	6.72856	6.71387	6.77054
177	6.67626	6.74382	6.69861	6.77435
178	6.661	6.72856	6.7215	6.78198
179	6.661	6.74382	6.71005	6.77054
180	6.68389	6.73619	6.71768	6.76672
181	6.68389	6.74763	6.73294	6.77054
182	6.65718	6.70948	6.72913	6.76291
183	6.67244	6.73619	6.71387	6.78198
184	6.65337	6.72856	6.69861	6.76672
185	6.66863	6.73619	6.7215	6.78198
186	6.65337	6.72474	6.7215	6.7858
187	6.65718	6.72474	6.7215	6.78198
188	6.66863	6.72856	6.70624	6.80106
189	6.65718	6.72856	6.70242	6.78961
190	6.68007	6.74	6.7215	6.80868
191	6.66481	6.71711	6.70624	6.78961
192	6.67244	6.70948	6.71005	6.77435
193	6.65337	6.72856	6.71387	6.79724
194	6.66481	6.72856	6.70624	6.80106
195	6.67626	6.70948	6.72531	6.77817
196	6.65337	6.7133	6.68716	6.77817
197	6.65718	6.72474	6.69861	6.79343
198	6.64955	6.70948	6.71005	6.78198
199	6.68389	6.72474	6.71005	6.79343
200	6.68389	6.70948	6.69861	6.8125
201	6.67244	6.71711	6.71387	6.77435
202	6.67244	6.70948	6.69479	6.78198
203	6.64574	6.71711	6.68716	6.79724
204	6.661	6.7133	6.69098	6.79724
205	6.64574	6.70948	6.71768	6.79724
206	6.65337	6.72856	6.72531	6.78961
207	6.64574	6.70186	6.69861	6.77435
208	6.661	6.70948	6.70242	6.79343
209	6.66863	6.7133	6.69479	6.78198
210	6.67626	6.69423	6.7215	6.77054
211	6.65337	6.69041	6.71387	6.79343
212	6.67626	6.71711	6.70624	6.7858
213	6.66863	6.7133	6.72531	6.79724
214	6.64955	6.71711	6.70242	6.7858
215	6.661	6.69423	6.67572	6.78198
216	6.65718	6.70948	6.69861	6.78961
217	6.67244	6.69804	6.71768	6.78961
218	6.65718	6.70186	6.71387	6.77435
219	6.65337	6.70948	6.7215	6.80487
220	6.67244	6.72856	6.70624	6.80868
221	6.661	6.71711	6.70624	6.80487
222	6.661	6.71711	6.72913	6.77817
223	6.65337	6.70567	6.71005	6.80487
224	6.6877	6.70948	6.71005	6.78961
225	6.64192	6.7133	6.69861	6.79343
226	6.65337	6.70948	6.70624	6.76291
227	6.67626	6.71711	6.69861	6.76672
228	6.66863	6.7133	6.7215	6.8125
229	6.65337	6.72093	6.7215	6.80868
230	6.67244	6.7133	6.71005	6.8125
231	6.66481	6.73237	6.71768	6.80868
232	6.65718	6.74382	6.73675	6.82013
233	6.661	6.72856	6.72913	6.80487
234	6.64192	6.72856	6.70624	6.83539
235	6.64192	6.7133	6.69098	6.83157
236	6.65337	6.72474	6.71005	6.80487
237	6.661	6.70567	6.69098	6.8125
238	6.67626	6.7133	6.71768	6.82013
239	6.64192	6.7133	6.69098	6.82776
240	6.66481	6.72093	6.71387	6.82776
241	6.65718	6.72474	6.70624	6.80106
242	6.64574	6.72474	6.70624	6.81632
243	6.64955	6.72093	6.69861	6.8125
244	6.64574	6.72093	6.70624	6.80106
245	6.64574	6.72093	6.70624	6.80106
246	6.661	6.72093	6.71387	6.80487
247	6.661	6.69804	6.71768	6.80487
248	6.67626	6.72474	6.7215	6.80868
249	6.66481	6.72093	6.70624	6.82394
250	6.68389	6.7133	6.7215	6.81632
251	6.67626	6.70948	6.71387	6.79724
252	6.67244	6.72093	6.72531	6.80106
253	6.66481	6.69804	6.70624	6.80868
254	6.66863	6.7133	6.71768	6.81632
255	6.65337	6.69804	6.70624	6.81632
256	6.64574	6.70186	6.70624	6.80868
257	6.65718	6.69804	6.70242	6.80868
258	6.661	6.69041	6.68335	6.77435
259	6.64574	6.70948	6.72531	6.81632
260	6.65337	6.71711	6.71387	6.82394
261	6.67244	6.70186	6.73675	6.8392
262	6.66863	6.70186	6.71768	6.83157
263	6.64574	6.70948	6.73675	6.81632
264	6.65718	6.70567	6.7215	6.8125
265	6.67244	6.7133	6.72913	6.82776
266	6.65337	6.70186	6.70624	6.80868
267	6.64192	6.70567	6.69098	6.79343
268	6.66863	6.70186	6.70242	6.81632
269	6.64955	6.69804	6.7215	6.8125
270	6.65718	6.70567	6.71005	6.80487
271	6.67244	6.69804	6.7215	6.8125
272	6.64192	6.69423	6.71005	6.82776
273	6.661	6.69423	6.71387	6.80487
274	6.66481	6.7133	6.71768	6.8125
275	6.65337	6.70948	6.71005	6.8125
276	6.6343	6.69804	6.70242	6.78961
277	6.65718	6.69804	6.71005	6.8125
278	6.6343	6.69423	6.70624	6.82776
279	6.65337	6.68278	6.69479	6.8125
280	6.64955	6.70567	6.69098	6.82013
281	6.65718	6.70948	6.7215	6.83157
282	6.65337	6.6866	6.70624	6.80106
283	6.63811	6.7133	6.72913	6.82394
284	6.64192	6.69041	6.69479	6.80868
285	6.62667	6.69423	6.72531	6.82776
286	6.64574	6.68278	6.71005	6.80487
287	6.65718	6.69804	6.70624	6.82394
288	6.64574	6.70186	6.74057	6.83157
289	6.62667	6.66752	6.69098	6.80487
290	6.65718	6.70186	6.69861	6.83539
291	6.64574	6.69041	6.71005	6.82013
292	6.65337	6.70186	6.69861	6.80106
293	6.661	6.6866	6.70242	6.82013
294	6.6343	6.6866	6.70624	6.80106
295	6.64574	6.6866	6.69479	6.82776
296	6.62285	6.68278	6.71768	6.79724
297	6.63811	6.68278	6.71387	6.82013
298	6.62667	6.65989	6.71005	6.79343
299	6.65337	6.67515	6.69861	6.80487
300	6.64192	6.67515	6.71387	6.8125
301	6.6343	6.67515	6.72531	6.81632
302	6.64574	6.66752	6.69861	6.82013
303	6.61904	6.67134	6.70624	6.80868
304	6.63811	6.67897	6.69861	6.80868
305	6.63811	6.67134	6.69098	6.82013
306	6.66481	6.67134	6.70242	6.80487
307	6.64192	6.67134	6.70624	6.80868
308	6.64955	6.66371	6.68716	6.81632
309	6.65337	6.65608	6.70624	6.80487
310	6.661	6.65989	6.69861	6.79724
311	6.65718	6.65608	6.69098	6.80868
312	6.62285	6.65989	6.71005	6.80487
313	6.66863	6.65226	6.71005	6.81632
314	6.661	6.65608	6.71768	6.79343
315	6.6343	6.65226	6.71387	6.80487
316	6.66863	6.65608	6.71005	6.79343
317	6.63811	6.65226	6.69098	6.77054
318	6.64192	6.64845	6.71005	6.78961
319	6.64192	6.66752	6.71768	6.79724
320	6.6343	6.67134	6.70624	6.76672
321	6.63811	6.64845	6.69861	6.78961
322	6.65337	6.65608	6.70624	6.80868
323	6.67244	6.64464	6.71005	6.80487
324	6.63048	6.64845	6.70242	6.79343
325	6.64955	6.65226	6.72531	6.80487
326	6.66481	6.65989	6.71005	6.79724
327	6.64955	6.66752	6.71005	6.78961
328	6.64192	6.65989	6.72913	6.81632
329	6.62285	6.65226	6.7215	6.77817
330	6.65337	6.64464	6.70242	6.80106
331	6.63811	6.63319	6.71768	6.78198
332	6.65337	6.64464	6.7215	6.80487
333	6.6343	6.65608	6.71387	6.7858
334	6.63811	6.65226	6.71768	6.79724
335	6.64192	6.65608	6.71387	6.82013
336	6.61141	6.65226	6.71005	6.80868
337	6.62285	6.64845	6.71005	6.79724
338	6.64192	6.65226	6.71005	6.8125
339	6.66481	6.64082	6.69861	6.80868
340	6.64955	6.64845	6.71387	6.82776
341	6.6343	6.64082	6.7215	6.81632
342	6.62667	6.63319	6.71768	6.78961
343	6.64192	6.64082	6.70624	6.8125
344	6.61522	6.63701	6.71387	6.79724
345	6.61522	6.65226	6.7215	6.80106
346	6.61522	6.65226	6.71387	6.80868
347	6.63048	6.65226	6.70242	6.79343
348	6.61904	6.65608	6.7215	6.80487
349	6.62285	6.63319	6.71387	6.83539
350	6.61904	6.63701	6.7482	6.82013
351	6.6343	6.64464	6.72913	6.81632
352	6.61522	6.63701	6.71387	6.8125
353	6.64192	6.63319	6.73294	6.83539
354	6.61904	6.64464	6.71768	6.82394
355	6.60759	6.63701	6.71005	6.82394
356	6.59996	6.61412	6.71768	6.79724
357	6.62285	6.62938	6.7215	6.80106
358	6.60378	6.64082	6.7215	6.82394
359	6.62285	6.64845	6.72913	6.82776
360	6.61522	6.64082	6.71005	6.8125
361	6.62667	6.64464	6.72531	6.82776
362	6.59996	6.63319	6.73675	6.81632
363	6.60378	6.63701	6.71387	6.78961
364	6.64192	6.63701	6.72913	6.80487
365	6.60759	6.63319	6.71768	6.80868
366	6.61904	6.61793	6.71768	6.79343
367	6.60759	6.62938	6.71387	6.82013
368	6.62667	6.63319	6.72913	6.83539
369	6.61522	6.62175	6.71005	6.8125
370	6.63048	6.62938	6.71005	6.80487
371	6.62285	6.62938	6.71387	6.81632
372	6.62285	6.63701	6.72913	6.80106
373	6.62667	6.64845	6.71387	6.82394
374	6.61904	6.61793	6.73675	6.80868
375	6.62285	6.61793	6.69098	6.82013
376	6.60378	6.62175	6.71387	6.8125
377	6.61141	6.61793	6.7215	6.8125
378	6.61904	6.62175	6.7215	6.82776
379	6.60378	6.62938	6.71005	6.82013
380	6.63811	6.64082	6.71768	6.8392
381	6.6343	6.62938	6.72913	6.82394
382	6.58089	6.61793	6.69861	6.80868
383	6.60759	6.62175	6.70242	6.79724
384	6.61522	6.63319	6.73675	6.81632
385	6.61522	6.62556	6.73294	6.82776
386	6.60759	6.61793	6.70242	6.82776
387	6.61141	6.61793	6.7215	6.8125
388	6.60759	6.62175	6.70624	6.81632
389	6.60378	6.60267	6.72531	6.82394
390	6.59996	6.63319	6.71768	6.8392
391	6.63811	6.63701	6.74439	6.84683
392	6.62285	6.62175	6.72531	6.8392
393	6.61904	6.60649	6.7215	6.86209
394	6.62667	6.61793	6.72913	6.83539
395	6.61522	6.6103	6.7215	6.83539
396	6.60378	6.61412	6.70624	6.82394
397	6.6343	6.6103	6.74057	6.83539
398	6.65337	6.62938	6.73294	6.83157
399	6.61904	6.62556	6.72913	6.83539
400	6.58089	6.62175	6.72913	6.82776
401	5.58144	6.60649	6.72531	6.83539
402	5.31822	6.48442	6.71768	6.83539
403	5.15419	5.75581	6.71387	6.82394
404	5.08171	5.61848	6.73675	6.85446
405	5.0512	5.50786	6.67191	6.8392
406	5.03975	5.40486	5.9967	6.83157
407	5.01686	5.31331	5.75638	6.82394
408	4.98635	5.30949	5.59616	6.8392
409	4.98253	5.27897	5.51605	6.8392
410	4.9749	5.26372	5.47409	6.26318
411	4.99016	5.24846	5.42068	6.01904
412	4.9749	5.22938	5.37872	5.82068
413	4.97109	5.22557	5.38635	5.69098
414	4.97872	5.20268	5.37872	5.6185
415	4.96727	5.19505	5.36346	5.59943
416	4.95201	5.18742	5.35583	5.53839
417	4.96346	5.18361	5.34058	5.51932
418	4.96727	5.18742	5.31006	5.53458
419	4.94438	5.17979	5.33295	5.50024
420	4.95964	5.19886	5.36346	5.50024
421	4.95964	5.18742	5.33295	5.50024
422	4.9482	5.17598	5.33295	5.50024
423	4.97109	5.17979	5.3215	5.4888
424	4.9482	5.16453	5.30624	5.48498
425	4.97109	5.17216	5.30243	5.48498
426	4.96346	5.17216	5.29099	5.48498
427	4.93675	5.1569	5.30243	5.45828
428	4.96727	5.16835	5.31006	5.45828
429	4.95964	5.17216	5.28336	5.47736
430	4.97109	5.16453	5.26428	5.4621
431	4.95964	5.18742	5.28717	5.47354
432	4.99016	5.19505	5.30243	5.4888
433	4.95964	5.17598	5.27954	5.48498
434	4.96727	5.16453	5.25665	5.45828
435	4.9482	5.16453	5.2681	5.44684
436	4.96727	5.18742	5.27191	5.46973
437	4.97109	5.16835	5.24902	5.45447
438	4.97872	5.17216	5.24902	5.47736
439	4.98253	5.19123	5.27191	5.46591
440	4.96346	5.17598	5.2681	5.4621
441	4.96346	5.19123	5.27191	5.47736
442	4.9749	5.16835	5.27191	5.46973
443	4.96727	5.17979	5.2681	5.46973
444	4.96727	5.17979	5.26428	5.46973
445	4.95964	5.19123	5.26428	5.46973
446	4.98253	5.17598	5.28336	5.45447
447	4.96727	5.17598	5.27191	5.45828
448	4.94438	5.16072	5.26428	5.44302
449	4.97109	5.17979	5.26428	5.45828
450	4.98635	5.17979	5.26047	5.44684
451	4.95964	5.18361	5.25665	5.4621
452	4.97872	5.19123	5.27954	5.47736
453	4.97109	5.17979	5.26047	5.44302
454	4.94057	5.17598	5.26428	5.44684
455	4.97109	5.17598	5.25665	5.45447
456	4.95964	5.18361	5.26047	5.45828
457	4.95964	5.17598	5.27573	5.44302
458	4.95201	5.17598	5.26428	5.45065
459	4.9749	5.17979	5.27573	5.45828
460	4.96727	5.18361	5.27954	5.47354
461	4.9749	5.19505	5.27954	5.46973
462	4.96727	5.18361	5.25665	5.45447
463	4.97872	5.18742	5.2681	5.46973
464	4.96727	5.18361	5.24902	5.4621
465	4.95964	5.17598	5.25665	5.46973
466	4.96727	5.18742	5.24902	5.45828
467	4.95964	5.17216	5.25665	5.44684
468	4.92913	5.16453	5.22995	5.45447
469	4.96727	5.16453	5.25284	5.47354
470	4.9482	5.17979	5.25665	5.48117
471	4.96346	5.17598	5.24521	5.48498
472	4.96727	5.17598	5.24902	5.47736
473	4.95964	5.16835	5.25284	5.47354
474	4.96346	5.17598	5.25665	5.47354
475	4.96346	5.17979	5.26047	5.47736
476	4.95583	5.16835	5.24139	5.43539
477	4.97872	5.17216	5.25665	5.47736
478	4.95583	5.16453	5.26047	5.46973
479	4.96727	5.16453	5.25665	5.47736
480	4.96727	5.17979	5.24902	5.48117
481	4.95201	5.17598	5.24521	5.46973
482	4.95201	5.16835	5.24902	5.46973
483	4.95964	5.17979	5.26428	5.47736
484	4.9482	5.17598	5.27191	5.46973
485	4.94438	5.17598	5.24521	5.46973
486	4.95964	5.17216	5.24521	5.44684
487	4.95583	5.17216	5.24139	5.48117
488	4.9749	5.16453	5.24139	5.46591
489	4.9749	5.17216	5.26428	5.48498
490	4.96727	5.17598	5.25665	5.49261
491	4.94438	5.16835	5.26047	5.47354
492	4.98253	5.16453	5.26047	5.47736
493	4.97109	5.17216	5.24902	5.4888
494	4.95201	5.16453	5.25284	5.48498
495	4.95964	5.18742	5.25284	5.48117
496	4.91768	5.22938	5.24902	5.48498
497	4.92913	5.19505	5.25284	5.48117
498	4.92531	5.17216	5.23377	5.49261
499	4.94438	5.17216	5.26428	5.50024
500	4.92913	5.17216	5.29099	5.5155
501	4.94057	5.17598	5.26047	5.50787
502	4.9215	5.16453	5.24521	5.48498
503	4.93294	5.16072	5.22614	5.51169
504	4.92531	5.16072	5.20706	5.49643
505	4.92913	5.16072	5.19562	5.49261
506	4.92913	5.16835	5.18036	5.51932
507	4.92913	5.16453	5.17654	5.50024
508	4.92531	5.17979	5.18417	5.51169
509	4.9482	5.19505	5.1384	5.45828
510	4.95583	5.22175	5.1651	5.4621
511	4.95964	5.21794	5.16129	5.43539
512	4.9482	5.25227	5.14984	5.40869
513	4.94438	5.26372	5.14221	5.40869
514	4.9482	5.28279	5.16129	5.39725
515	4.96727	5.30186	5.17654	5.38962
516	4.95583	5.32094	5.17654	5.38199
517	4.95583	5.33238	5.17654	5.37054
518	4.94438	5.35145	5.17273	5.37817
519	4.96727	5.37053	5.18799	5.37817
520	4.95201	5.3896	5.19562	5.37054
521	4.96346	5.4163	5.19943	5.40869
522	4.96727	5.43538	5.21088	5.39343
523	4.94057	5.44682	5.20706	5.42395
524	4.95201	5.46208	5.20325	5.44302
525	4.95583	5.47734	5.22232	5.48117
526	4.96346	5.48497	5.22232	5.49261
527	4.95583	5.50023	5.22232	5.5155
528	4.94438	5.50786	5.24139	5.54602
529	4.95201	5.51548	5.24139	5.56128
530	4.97109	5.52693	5.24902	5.5918
531	4.94057	5.53837	5.24902	5.6185
532	4.96346	5.56126	5.2681	5.6452
533	4.95583	5.54982	5.2681	5.67191
534	4.96346	5.56889	5.27191	5.69479
535	4.95583	5.57652	5.25284	5.70242
536	4.96346	5.56889	5.26428	5.7215
537	4.95201	5.59178	5.2681	5.76346
538	4.94438	5.59178	5.2681	5.75201
539	4.98253	5.61467	5.28717	5.78635
540	4.97872	5.61085	5.29099	5.79779
541	4.97109	5.61848	5.27573	5.81305
542	4.97872	5.61467	5.28336	5.82831
543	4.96727	5.61467	5.29861	5.82831
544	4.96727	5.63755	5.30243	5.83212
545	4.96346	5.63755	5.30243	5.87408
546	4.95964	5.64137	5.30624	5.87408
547	4.9749	5.649	5.2948	5.86646
548	4.97109	5.64518	5.30243	5.86646
549	4.99016	5.65663	5.31769	5.90079
550	4.9749	5.67189	5.31387	5.88934
551	4.98635	5.67952	5.31769	5.91986
552	4.9482	5.69477	5.3215	5.91605
553	4.96727	5.69859	5.32913	5.91605
554	4.9749	5.68715	5.31769	5.92749
555	4.97109	5.7024	5.31006	5.93893
556	4.96727	5.71385	5.32532	5.95038
557	4.97109	5.71385	5.32532	5.94656
558	4.95201	5.71385	5.31387	5.94656
559	4.95201	5.73674	5.33295	5.95038
560	4.96346	5.73674	5.30624	5.95801
561	4.9749	5.74055	5.32532	5.96945
562	4.98253	5.73674	5.32913	5.96564
563	4.96346	5.74437	5.33295	5.97327
564	4.99016	5.74818	5.33295	5.98853
565	4.96346	5.75962	5.33676	5.97708
566	4.95964	5.76344	5.32913	5.96945
567	4.97872	5.77488	5.33295	5.99234
568	4.98253	5.79014	5.34439	5.9809
569	4.9749	5.78251	5.33295	5.99997
570	4.9749	5.79014	5.35965	6.00378
571	4.98635	5.79396	5.35583	5.99615
572	4.97872	5.80159	5.35965	5.99615
573	5.0016	5.81685	5.35202	6.0076
574	4.97872	5.82447	5.34058	6.01141
575	4.98635	5.82066	5.36728	6.02667
576	4.99016	5.82829	5.34058	6.02667
577	4.98253	5.83592	5.37491	6.0343
578	4.99779	5.82447	5.37109	6.03049
579	4.99779	5.8321	5.36346	6.05719
580	5.0016	5.84736	5.36346	6.05719
581	4.98635	5.84736	5.36728	6.05719
582	4.99779	5.84355	5.35202	6.05337
583	4.99779	5.85881	5.37109	6.05337
584	5.00924	5.86644	5.37872	6.08008
585	4.99398	5.87407	5.36346	6.07626
586	4.99016	5.85881	5.37872	6.06482
587	5.01305	5.85881	5.36346	6.07245
588	4.99016	5.87407	5.37872	6.09152
589	5.00542	5.88551	5.36346	6.09915
590	5.0016	5.89314	5.39398	6.07626
591	5.00542	5.89314	5.39017	6.09915
592	5.02068	5.88551	5.38254	6.10297
593	4.99779	5.91221	5.39017	6.09534
594	5.02831	5.91221	5.3978	6.11441
595	5.00924	5.92747	5.40543	6.12585
596	5.02068	5.9351	5.39017	6.11441
597	5.02831	5.91984	5.3978	6.12204
598	5.01686	5.9351	5.40924	6.11441
599	5.00542	5.94655	5.40543	6.13348
600	5.03975	5.95036	5.41305	6.13348
601	5.03212	5.95799	5.40161	6.15637
602	5.03594	5.95418	5.40924	6.15256
603	5.01686	5.95799	5.40543	6.14493
604	5.0512	5.95799	5.4245	6.1373
605	5.06646	5.96943	5.42068	6.14493
606	5.05883	5.97706	5.42068	6.1373
607	5.04357	5.97325	5.40161	6.14111
608	5.04738	5.96943	5.42068	6.14874
609	5.07027	5.98469	5.41687	6.15256
610	5.07027	5.99614	5.43213	6.15637
611	5.04357	5.98851	5.42831	6.17926
612	5.07408	6.00377	5.4245	6.17926
613	5.0779	5.99995	5.43213	6.18689
614	5.07408	6.00377	5.42831	6.18689
615	5.06646	6.00377	5.4245	6.19833
616	5.07408	6.0114	5.43976	6.17545
617	5.09316	6.0114	5.44357	6.17926
618	5.08171	6.01521	5.44739	6.18689
619	5.08934	6.02284	5.44739	6.1907
620	5.06646	6.03047	5.44357	6.19833
621	5.09316	6.04191	5.45502	6.20978
622	5.07027	6.02665	5.46265	6.19452
623	5.0779	6.02665	5.4512	6.19833
624	5.08171	6.04191	5.4512	6.20978
625	5.1046	6.05717	5.44739	6.20978
626	5.10079	6.04191	5.44739	6.17926
627	5.0779	6.04954	5.45502	6.19833
628	5.08171	6.04954	5.45883	6.22122
629	5.08553	6.05717	5.46646	6.21741
630	5.1046	6.0648	5.43594	6.22504
631	5.11605	6.06099	5.48172	6.24411
632	5.1046	6.05336	5.47028	6.24029
633	5.11986	6.06862	5.47028	6.23267
634	5.11605	6.07243	5.47028	6.23267
635	5.12749	6.08006	5.47409	6.24793
636	5.12368	6.07243	5.47028	6.24411
637	5.1046	6.08387	5.48935	6.24411
638	5.12749	6.08006	5.48172	6.24029
639	5.13131	6.0915	5.49698	6.24411
640	5.14275	6.09532	5.50079	6.267
641	5.11986	6.09532	5.50842	6.25555
642	5.14275	6.11058	5.50842	6.24793
643	5.11223	6.11439	5.50079	6.24029
644	5.15038	6.11439	5.50079	6.25937
645	5.12749	6.10295	5.51224	6.27081
646	5.13512	6.12202	5.51605	6.25937
647	5.15801	6.12202	5.53131	6.24793
648	5.14275	6.13347	5.51605	6.27081
649	5.16182	6.12584	5.5275	6.27844
650	5.12749	6.12965	5.5275	6.29752
651	5.16564	6.13728	5.5275	6.28989
652	5.16182	6.14872	5.51224	6.2937
653	5.15038	6.14491	5.5275	6.29752
654	5.13512	6.14109	5.53131	6.2937
655	5.15801	6.14491	5.54275	6.32422
656	5.14275	6.14491	5.52368	6.2937
657	5.15038	6.13728	5.53131	6.28607
658	5.15038	6.16398	5.53894	6.31278
659	5.15801	6.14872	5.54275	6.31659
660	5.16945	6.16017	5.55039	6.32803
661	5.18471	6.1678	5.56183	6.3204
662	5.18471	6.17161	5.55039	6.31659
663	5.17708	6.16017	5.54657	6.33185
664	5.20378	6.17161	5.53894	6.3204
665	5.19616	6.17924	5.5542	6.34711
666	5.17708	6.17924	5.54275	6.33185
667	5.19616	6.17924	5.5542	6.33185
668	5.21141	6.18687	5.56564	6.3204
669	5.2076	6.19069	5.5542	6.34711
670	5.22286	6.20213	5.56564	6.35855
671	5.21141	6.20213	5.5542	6.37
672	5.21904	6.20976	5.56183	6.36237
673	5.20378	6.20594	5.56946	6.35855
674	5.21904	6.20976	5.58472	6.37
675	5.22286	6.20976	5.57709	6.37
676	5.19234	6.22502	5.57709	6.38144
677	5.21523	6.22883	5.57709	6.38525
678	5.24193	6.22502	5.56946	6.37763
679	5.22667	6.22883	5.57327	6.37381
680	5.21904	6.23265	5.57327	6.40433
681	5.21904	6.24028	5.59616	6.40433
682	5.21141	6.24409	5.59235	6.38144
683	5.23049	6.24791	5.56183	6.38907
684	5.22667	6.24028	5.59616	6.38144
685	5.22286	6.24791	5.58472	6.40051
686	5.23049	6.25554	5.5809	6.40051
687	5.22667	6.24791	5.56564	6.40051
688	5.25719	6.25172	5.56564	6.39288
689	5.25338	6.26316	5.58853	6.40433
690	5.261	6.26698	5.59998	6.40814
691	5.25338	6.27079	5.61523	6.41959
692	5.26482	6.27461	5.59998	6.41959
693	5.27626	6.26698	5.61905	6.43103
694	5.24956	6.28224	5.63049	6.4234
695	5.25338	6.28605	5.62668	6.42722
696	5.26863	6.27461	5.60761	6.43866
697	5.25719	6.2975	5.60379	6.43103
698	5.27626	6.2975	5.62286	6.43485
699	5.261	6.29368	5.60761	6.44629
700	5.27245	6.31657	5.60379	6.45773
701	5.261	6.30513	5.60761	6.46155
702	5.26863	6.3242	5.60761	6.44629
703	5.27626	6.30894	5.61523	6.44629
704	5.28389	6.31657	5.59616	6.45773
705	5.29152	6.3242	5.60379	6.46155
706	5.29152	6.31276	5.59616	6.46155
707	5.28771	6.3242	5.59998	6.46155
708	5.30297	6.3242	5.61523	6.44247
709	5.29152	6.33183	5.61142	6.46536
710	5.30678	6.33183	5.59616	6.46536
711	5.29534	6.33946	5.61523	6.46536
712	5.32204	6.3242	5.63431	6.47299
713	5.31441	6.33565	5.61905	6.48062
714	5.32967	6.33946	5.63431	6.44247
715	5.32204	6.33565	5.61523	6.47299
716	5.3106	6.33183	5.63049	6.47681
717	5.29534	6.35472	5.61523	6.49207
718	5.30678	6.35472	5.61523	6.48062
719	5.31822	6.3509	5.63431	6.47681
720	5.32204	6.35853	5.61905	6.48825
721	5.31822	6.35853	5.62286	6.48062
722	5.31822	6.36998	5.62668	6.51114
723	5.31441	6.36616	5.62668	6.51114
724	5.34493	6.37379	5.62286	6.50732
725	5.33348	6.36235	5.62286	6.4997
726	5.34111	6.35472	5.63049	6.49207
727	5.33348	6.3509	5.61905	6.50351
728	5.32204	6.3509	5.61905	6.49207
729	5.34111	6.36998	5.63431	6.51495
730	5.32967	6.35472	5.63049	6.50732
731	5.32967	6.36235	5.63431	6.5264
732	5.34493	6.37761	5.62668	6.52258
733	5.34874	6.36998	5.63049	6.51495
734	5.34874	6.36998	5.64575	6.53784
735	5.35637	6.37761	5.63431	6.53021
736	5.32585	6.37379	5.64575	6.5264
737	5.35256	6.38142	5.64575	6.53021
738	5.33348	6.38524	5.6572	6.53784
739	5.35256	6.37379	5.65338	6.54166
740	5.32967	6.38905	5.66101	6.5531
741	5.36019	6.39286	5.66101	6.54929
742	5.35637	6.40431	5.6572	6.56836
743	5.34493	6.41194	5.65338	6.54929
744	5.34874	6.40812	5.6572	6.54547
745	5.37163	6.41957	5.66864	6.54166
746	5.35637	6.41194	5.63812	6.55692
747	5.36782	6.40812	5.64575	6.53784
748	5.364	6.41194	5.65338	6.5264
749	5.37545	6.42338	5.67246	6.55692
750	5.36782	6.41957	5.67627	6.56454
751	5.35637	6.4272	5.66483	6.55692
752	5.37926	6.43101	5.67627	6.56836
753	5.37926	6.43483	5.68008	6.57217
754	5.37545	6.42338	5.67627	6.5798
755	5.36782	6.42338	5.66864	6.57599
756	5.38307	6.42338	5.65338	6.56836
757	5.37163	6.43864	5.66101	6.56836
758	5.38689	6.44246	5.6572	6.55692
759	5.3907	6.43864	5.67246	6.57217
760	5.37926	6.4539	5.67627	6.58362
761	5.37163	6.44627	5.66101	6.57217
762	5.35637	6.44627	5.66101	6.57217
763	5.38689	6.44627	5.66864	6.60651
764	5.3907	6.43864	5.67246	6.58743
765	5.38689	6.45008	5.67246	6.58362
766	5.37926	6.44246	5.66483	6.59888
767	5.39833	6.46534	5.66101	6.59506
768	5.39452	6.46153	5.66483	6.59125
769	5.39452	6.46534	5.67246	6.59888
770	5.40215	6.45772	5.66101	6.59125
771	5.37163	6.46153	5.67246	6.61032
772	5.40215	6.45772	5.69916	6.60651
773	5.38307	6.46916	5.6839	6.59888
774	5.40596	6.46153	5.69534	6.59506
775	5.37926	6.46153	5.68771	6.61795
776	5.38689	6.45008	5.69534	6.60269
777	5.38689	6.46534	5.70679	6.60651
778	5.37926	6.46916	5.70297	6.58743
779	5.37926	6.47297	5.69916	6.60269
780	5.39452	6.48442	5.7106	6.61414
781	5.40215	6.47297	5.70297	6.59888
782	5.38689	6.4806	5.71823	6.61032
783	5.38307	6.48442	5.72586	6.61795
784	5.42885	6.49968	5.71442	6.60651
785	5.42122	6.49205	5.70679	6.60651
786	5.39452	6.50349	5.7106	6.61032
787	5.41741	6.49968	5.71442	6.62176
788	5.3907	6.51494	5.71442	6.60651
789	5.42504	6.50349	5.70679	6.63321
790	5.40215	6.50349	5.72968	6.62939
791	5.42504	6.50731	5.72586	6.63702
792	5.43267	6.50731	5.71442	6.62939
793	5.40978	6.51494	5.71442	6.61414
794	5.42504	6.51494	5.71823	6.61414
795	5.42504	6.50731	5.72968	6.63702
796	5.43267	6.49968	5.72968	6.65228
797	5.41741	6.50349	5.71823	6.62939
798	5.42504	6.50731	5.73349	6.63702
799	5.40978	6.50731	5.71823	6.64847
800	5.40215	6.51112	5.71823	6.62558
801	5.41741	6.52257	5.72968	6.63702
802	5.44029	6.51875	5.72586	6.63702
803	5.43648	6.52257	5.74493	6.62939
804	5.43648	6.51875	5.72968	6.64847
805	5.42122	6.52257	5.73349	6.66754
806	5.42122	6.51112	5.75638	6.65228
807	5.42885	6.51494	5.74493	6.64847
808	5.42504	6.53019	5.73349	6.67517
809	5.43267	6.53401	5.74493	6.67517
810	5.44792	6.53401	5.74875	6.66754
811	5.43267	6.53019	5.75638	6.67517
812	5.43648	6.53401	5.74875	6.66373
813	5.44411	6.53019	5.74112	6.67899
814	5.43267	6.53782	5.75256	6.67517
815	5.42885	6.53782	5.75256	6.68661
816	5.44411	6.53019	5.76401	6.68661
817	5.44411	6.52638	5.77164	6.68661
818	5.45555	6.52638	5.77164	6.69424
819	5.44792	6.53782	5.77545	6.69424
820	5.43267	6.53782	5.77927	6.67899
821	5.44029	6.5569	5.77164	6.66754
822	5.45555	6.53401	5.76782	6.66373
823	5.45174	6.54164	5.77927	6.67136
824	5.44792	6.54545	5.77164	6.69043
825	5.47081	6.54164	5.78308	6.70187
826	5.44792	6.54927	5.77545	6.70187
827	5.45555	6.54927	5.76782	6.69806
828	5.46318	6.53401	5.76782	6.6828
829	5.44792	6.56071	5.7869	6.70187
830	5.45555	6.5569	5.76782	6.70187
831	5.46318	6.5569	5.7869	6.67517
832	5.45937	6.57216	5.77545	6.69806
833	5.45937	6.57216	5.77164	6.72095
834	5.45937	6.57216	5.79071	6.72095
835	5.45937	6.56834	5.77545	6.74765
836	5.43648	6.57597	5.77164	6.72095
837	5.45174	6.57216	5.76782	6.73239
838	5.45555	6.56834	5.78308	6.73239
839	5.44029	6.57216	5.77545	6.74383
840	5.45937	6.57979	5.78308	6.72095
841	5.44029	6.57597	5.79071	6.74765
842	5.44792	6.5836	5.7869	6.73621
843	5.47844	6.58742	5.7869	6.74002
844	5.47081	6.57979	5.79071	6.73239
845	5.46318	6.5836	5.77545	6.73621
846	5.46318	6.5836	5.77545	6.73239
847	5.45174	6.57597	5.77545	6.73621
848	5.46318	6.57216	5.77927	6.73621
849	5.45555	6.57597	5.79071	6.75528
850	5.467	6.5836	5.78308	6.74002
851	5.45937	6.57216	5.7869	6.74002
852	5.45555	6.56834	5.79071	6.73239
853	5.45937	6.57979	5.79453	6.74383
854	5.467	6.56834	5.7869	6.72095
855	5.45555	6.57597	5.78308	6.75909
856	5.45937	6.57979	5.78308	6.75146
857	5.467	6.57597	5.79834	6.75146
858	5.467	6.57979	5.80215	6.74765
859	5.45555	6.56834	5.80215	6.75909
860	5.45937	6.56834	5.79071	6.74765
861	5.44029	6.5836	5.79834	6.75528
862	5.44411	6.57597	5.78308	6.75528
863	5.47081	6.57979	5.79834	6.75909
864	5.48989	6.57597	5.79834	6.77054
865	5.47844	6.57597	5.79834	6.75528
866	5.46318	6.56834	5.79834	6.75909
867	5.47081	6.57597	5.80597	6.76672
868	5.47081	6.57597	5.79453	6.77435
869	5.47844	6.5836	5.8136	6.75909
870	5.48989	6.57979	5.8136	6.77054
871	5.47844	6.59123	5.81741	6.76672
872	5.48989	6.58742	5.8136	6.75146
873	5.47844	6.57597	5.80978	6.75909
874	5.48226	6.59123	5.80597	6.77817
875	5.46318	6.57979	5.80215	6.77054
876	5.48226	6.59504	5.8136	6.77817
877	5.45174	6.60267	5.79453	6.76672
878	5.47081	6.59886	5.8136	6.76291
879	5.47844	6.59886	5.8136	6.76672
880	5.46318	6.6103	5.82504	6.77435
881	5.46318	6.60267	5.82123	6.77054
882	5.47463	6.59123	5.81741	6.77435
883	5.47081	6.59886	5.82123	6.7858
884	5.48607	6.59886	5.83649	6.78961
885	5.45937	6.59504	5.82886	6.76672
886	5.47844	6.60267	5.83649	6.76672
887	5.45555	6.61412	5.82886	6.78198
888	5.48607	6.59886	5.81741	6.79724
889	5.48989	6.61793	5.82504	6.79724
890	5.48226	6.61412	5.82886	6.79343
891	5.48607	6.60267	5.82504	6.82013
892	5.46318	6.59504	5.83649	6.80868
893	5.47081	6.60649	5.82504	6.81632
894	5.46318	6.59886	5.83649	6.82013
895	5.47081	6.59504	5.83649	6.80868
896	5.48607	6.60267	5.85175	6.79343
897	5.47844	6.59123	5.867	6.79343
898	5.467	6.59886	5.84412	6.78961
899	5.45937	6.60267	5.85556	6.8125
900	5.48607	6.60649	5.85175	6.82013
901	5.47081	6.59886	5.85175	6.80868
902	5.47844	6.60649	5.85938	6.79724
903	5.47081	6.60649	5.84412	6.81632
904	5.45937	6.61412	5.85175	6.79343
905	5.48607	6.6103	5.85175	6.81632
906	5.47844	6.6103	5.8403	6.80868
907	5.47081	6.61412	5.84793	6.8125
908	5.48226	6.59504	5.83267	6.79724
909	5.47081	6.60649	5.85556	6.8125
910	5.47844	6.6103	5.85938	6.80487
911	5.45555	6.61412	5.84793	6.82394
912	5.46318	6.60649	5.84793	6.82776
913	5.45555	6.60267	5.84412	6.85446
914	5.47463	6.60267	5.83649	6.85446
915	5.47463	6.6103	5.83649	6.84683
916	5.48226	6.60649	5.84412	6.83539
917	5.46318	6.60267	5.84793	6.8392
918	5.47463	6.60267	5.84412	6.8392
919	5.45174	6.60649	5.82504	6.84683
920	5.47844	6.59886	5.84793	6.85065
921	5.47463	6.6103	5.84412	6.86591
922	5.45937	6.62175	5.84793	6.85828
923	5.46318	6.62556	5.86319	6.85065
924	5.46318	6.62556	5.82123	6.85446
925	5.44792	6.61793	5.8403	6.85446
926	5.44792	6.6103	5.85175	6.84302
927	5.45937	6.62175	5.82886	6.85065
928	5.467	6.61412	5.84412	6.84683
929	5.47081	6.62175	5.84793	6.83539
930	5.47081	6.62175	5.84412	6.85446
931	5.45555	6.61793	5.83649	6.84302
932	5.45937	6.62556	5.84412	6.86209
933	5.467	6.62175	5.82886	6.86209
934	5.44792	6.62175	5.8403	6.85065
935	5.45555	6.62556	5.83649	6.86972
936	5.45937	6.62556	5.83267	6.85446
937	5.48226	6.62938	5.85938	6.85828
938	5.47844	6.62175	5.82886	6.84683
939	5.467	6.63319	5.84412	6.86972
940	5.45555	6.62556	5.85556	6.86972
941	5.48607	6.62938	5.85556	6.86972
942	5.48607	6.62938	5.86319	6.86972
943	5.47081	6.63701	5.85556	6.86591
944	5.47463	6.62938	5.83649	6.88879
945	5.48989	6.62556	5.85938	6.86972
946	5.46318	6.62938	5.85938	6.87354
947	5.4937	6.64082	5.85556	6.86591
948	5.48226	6.66371	5.87463	6.86972
949	5.48989	6.65608	5.88608	6.86591
950	5.48226	6.66371	5.88226	6.86972
951	5.4937	6.65608	5.90134	6.85828
952	5.48226	6.65226	5.88989	6.86972
953	5.48226	6.65989	5.90134	6.88117
954	5.467	6.66371	5.89752	6.88498
955	5.47463	6.66371	5.90897	6.88117
956	5.48607	6.66371	5.90515	6.86209
957	5.48226	6.66752	5.89752	6.86591
958	5.48607	6.66371	5.90515	6.87354
959	5.49752	6.66752	5.90897	6.88498
960	5.48607	6.67897	5.88989	6.87354
961	5.49752	6.67515	5.87845	6.87735
962	5.4937	6.67515	5.87845	6.87735
963	5.52422	6.68278	5.867	6.89261
964	5.54711	6.69041	5.85938	6.87735
965	5.54711	6.77433	5.87463	6.86591
966	5.53948	6.91929	5.87082	6.86209
967	5.58144	7.0757	5.89371	6.88117
968	5.59288	7.19014	5.87082	6.88498
969	5.61577	7.31602	5.89752	6.88117
970	5.63485	7.43046	5.95093	6.89642
971	5.62722	7.50676	6.00052	6.88498
972	5.66155	7.60975	6.00433	6.88879
973	5.67681	7.70512	6.03104	7.03375
974	5.68444	7.79286	6.06155	7.27408
975	5.70351	7.89586	6.09207	7.47244
976	5.68825	7.94926	6.1264	7.64792
977	5.70732	8.01411	6.16074	7.87299
978	5.72258	8.07896	6.18362	8.0332
979	5.71495	8.14	6.20651	8.20486
980	5.73021	8.19722	6.21796	8.36508
981	5.74166	8.24299	6.2561	8.52148
982	5.74166	8.29258	6.25992	8.69315
983	5.7531	8.32692	6.29425	8.81522
984	5.75692	8.36888	6.29425	8.9411
985	5.77217	8.3994	6.29425	9.0708
986	5.7531	8.44517	6.33621	9.16998
987	5.76836	8.4795	6.34003	9.28061
988	5.76455	8.50239	6.3591	9.39123
989	5.74547	8.53673	6.37817	9.46753
990	5.77599	8.55961	6.39725	9.55145
991	5.7798	8.59013	6.40869	9.63919
992	5.76455	8.62446	6.42776	9.7193
993	5.78362	8.64354	6.43539	9.78033
994	5.78362	8.65879	6.44684	9.85281
995	5.78362	8.68931	6.45447	9.92911
996	5.7798	8.69694	6.46973	9.98633
997	5.77217	8.72364	6.46591	10.055
998	5.77217	8.73127	6.4888	10.0969
999	5.76836	8.74653	6.50787	10.1809
1000	5.75692	8.76179	6.52313	10.2228
1001	5.77217	8.77324	6.53839	10.2839
1002	5.77599	8.78468	6.53076	10.3297
1003	5.78362	8.79994	6.54602	10.3678
1004	5.79888	8.8152	6.54983	10.4174
1005	5.7798	8.83427	6.56128	10.4822
1006	5.77599	8.83427	6.56891	10.5166
1007	5.77599	8.83046	6.57272	10.5509
1008	5.7531	8.83809	6.5918	10.5967
1009	5.76836	8.85716	6.58798	10.6348
1010	5.76073	8.8686	6.60706	10.6653
1011	5.75692	8.88005	6.60706	10.7111
1012	5.76073	8.88386	6.6185	10.734
1013	5.76073	8.88386	6.61468	10.7874
1014	5.77217	8.88386	6.63757	10.8103
1015	5.76073	8.89912	6.62994	10.8256
1016	5.76455	8.89149	6.63757	10.8637
1017	5.7531	8.90294	6.65283	10.8713
1018	5.7531	8.90675	6.6452	10.8942
1019	5.7531	8.91057	6.65665	10.9247
1020	5.74166	8.9182	6.66428	10.9514
1021	5.7531	8.9182	6.65283	10.9781
1022	5.76073	8.92582	6.67191	10.9858
1023	5.74547	8.92964	6.67953	11.001
1024	5.7531	8.92964	6.66428	11.0201
1025	5.76073	8.92964	6.68716	11.0506
1026	5.74547	8.92964	6.68335	11.0506
1027	5.7531	8.92964	6.68716	11.0773
1028	5.74166	8.92964	6.68716	11.0926
1029	5.75692	8.93345	6.68335	11.104
1030	5.74547	8.94108	6.69098	11.1117
1031	5.73784	8.94108	6.70242	11.1384
1032	5.73021	8.94108	6.69861	11.1536
1033	5.73784	8.94108	6.71387	11.1536
1034	5.72258	8.94108	6.70242	11.1613
1035	5.73021	8.94108	6.69861	11.1727
1036	5.72258	8.92964	6.70624	11.1803
1037	5.70732	8.93345	6.70624	11.1956
1038	5.71877	8.93727	6.71387	11.1956
1039	5.73021	8.93727	6.71768	11.2032
1040	5.71495	8.93345	6.71387	11.2185
1041	5.6997	8.92582	6.71005	11.2109
1042	5.70351	8.92964	6.7215	11.2337
1043	5.6997	8.93345	6.71387	11.2261
1044	5.72258	8.9182	6.72913	11.2376
1045	5.70351	8.92201	6.72913	11.2185
1046	5.70732	8.9182	6.71005	11.2376
1047	5.70351	8.91057	6.72913	11.249
1048	5.69207	8.91057	6.71387	11.2452
1049	5.69207	8.91057	6.72531	11.2528
1050	5.6997	8.90675	6.72913	11.249
1051	5.6997	8.90294	6.72531	11.2643
1052	5.69207	8.89531	6.71768	11.2681
1053	5.69588	8.89912	6.71768	11.249
1054	5.67681	8.89531	6.7215	11.2643
1055	5.68825	8.89912	6.72531	11.2643
1056	5.69207	8.89149	6.72531	11.2566
1057	5.68062	8.88768	6.71387	11.2681
1058	5.68444	8.88005	6.71768	11.2604
1059	5.69207	8.88386	6.71387	11.2528
1060	5.68444	8.87242	6.7215	11.2566
1061	5.67299	8.88005	6.7215	11.2452
1062	5.66155	8.88005	6.71387	11.2414
1063	5.66918	8.88005	6.72913	11.2643
1064	5.66536	8.8686	6.72531	11.2604
1065	5.66536	8.8686	6.73294	11.2566
1066	5.65773	8.86097	6.7215	11.2566
1067	5.6501	8.86479	6.71387	11.2566
1068	5.66536	8.85716	6.71387	11.2337
1069	5.66155	8.86097	6.71387	11.2299
1070	5.66536	8.84572	6.71005	11.2376
1071	5.65773	8.85334	6.71768	11.2337
1072	5.66536	8.84953	6.71768	11.2337
1073	5.66536	8.84572	6.71005	11.2109
1074	5.65392	8.8419	6.71005	11.2147
1075	5.65773	8.8419	6.71387	11.2147
1076	5.65392	8.83427	6.71768	11.1994
1077	5.6501	8.82664	6.70242	11.207
1078	5.64629	8.82664	6.70624	11.2147
1079	5.65773	8.82283	6.70242	11.2109
1080	5.64629	8.82664	6.70242	11.2032
1081	5.64629	8.82664	6.69098	11.1918
1082	5.63485	8.81901	6.69098	11.1918
1083	5.63485	8.80757	6.69479	11.1956
1084	5.64247	8.8152	6.69861	11.1956
1085	5.63485	8.81138	6.69479	11.1765
1086	5.64247	8.79994	6.69098	11.1841
1087	5.63103	8.79994	6.68716	11.1803
1088	5.62722	8.80375	6.68716	11.1651
1089	5.63103	8.79612	6.69861	11.1689
1090	5.63103	8.80375	6.69098	11.146
1091	5.63103	8.79231	6.69098	11.1498
1092	5.63485	8.79231	6.69479	11.1498
1093	5.6234	8.78468	6.68335	11.1422
1094	5.64247	8.78087	6.68716	11.1346
1095	5.63103	8.78087	6.67953	11.1307
1096	5.61577	8.76942	6.67953	11.1117
1097	5.60814	8.77324	6.68335	11.1346
1098	5.6234	8.76942	6.67572	11.1117
1099	5.61196	8.76179	6.67953	11.104
1100	5.62722	8.76561	6.67572	11.1002
1101	5.62722	8.75798	6.67953	11.0926
1102	5.61196	8.75798	6.67191	11.0964
1103	5.61577	8.76179	6.67572	11.085
1104	5.62722	8.75416	6.67572	11.0926
1105	5.61196	8.74653	6.66809	11.0773
1106	5.62722	8.74272	6.65283	11.0735
1107	5.60433	8.74272	6.65283	11.0659
1108	5.62722	8.7389	6.64902	11.0659
1109	5.6234	8.74653	6.6452	11.0583
1110	5.61959	8.74272	6.65665	11.0544
1111	5.61196	8.72364	6.64902	11.0506
1112	5.61577	8.72746	6.6452	11.0392
1113	5.60814	8.71983	6.6452	11.0277
1114	5.61577	8.7122	6.62994	11.0392
1115	5.5967	8.71983	6.62994	11.0239
1116	5.61196	8.71602	6.63376	11.0163
1117	5.60051	8.70457	6.62994	10.9934
1118	5.5967	8.70076	6.62994	10.9972
1119	5.61196	8.69694	6.62231	11.0087
1120	5.61959	8.68931	6.63376	10.9896
1121	5.61959	8.68931	6.62613	10.9858
1122	5.61196	8.69313	6.62994	10.9896
1123	5.61196	8.68168	6.6185	10.9667
1124	5.59288	8.68931	6.62613	10.982
1125	5.5967	8.68168	6.61087	10.9743
1126	5.59288	8.67024	6.6185	10.9553
1127	5.47844	8.67405	6.60324	10.9591
1128	5.30678	8.67024	6.61468	10.9629
1129	5.24956	8.67405	6.59943	10.9629
1130	5.17708	8.38414	6.60706	10.9476
1131	5.14656	7.99885	6.6185	10.9514
1132	5.08934	7.70512	6.61087	10.9247
1133	5.07027	7.43046	6.6185	10.9324
1134	5.04357	7.18251	6.39343	10.9171
1135	5.02449	6.99177	6.0997	10.9209
1136	4.99779	6.82393	5.85938	10.9057
1137	4.98635	6.67515	5.65338	10.9057
1138	4.96727	6.55308	5.48935	10.9019
1139	4.9749	6.45008	5.37872	10.4098
1140	4.95583	6.37379	5.2681	9.57816
1141	4.94438	6.28605	5.1918	8.86481
1142	4.93675	6.22883	5.11932	8.26971
1143	4.93675	6.17161	5.06592	7.72421
1144	4.9215	6.12584	5.01251	7.29315
1145	4.93294	6.0915	4.98581	6.96509
1146	4.91768	6.04954	4.95148	6.69806
1147	4.91768	6.01903	4.91714	6.48825
1148	4.91387	5.99232	4.90189	6.30515
1149	4.90624	5.96943	4.879	6.15637
1150	4.90624	5.94273	4.85611	6.04193
1151	4.90624	5.91603	4.84848	5.93131
1152	4.88335	5.90077	4.83322	5.83212
1153	4.89479	5.88551	4.82178	5.75964
1154	4.89861	5.87407	4.81033	5.67953
1155	4.89479	5.85881	4.79889	5.62231
1156	4.89098	5.83973	4.78363	5.57272
1157	4.87953	5.8321	4.77219	5.5155
1158	4.87953	5.82447	4.74548	5.47354
1159	4.88335	5.81303	4.76074	5.44302
1160	4.87953	5.80922	4.7493	5.42014
1161	4.86428	5.79777	4.74548	5.38199
1162	4.86809	5.78633	4.73404	5.35147
1163	4.86809	5.77488	4.7226	5.32477
1164	4.87191	5.77107	4.7226	5.30188
1165	4.86046	5.75962	4.71497	5.27518
1166	4.86809	5.74055	4.69971	5.24847
1167	4.86428	5.74437	4.69208	5.23322
1168	4.85665	5.74818	4.69208	5.21796
1169	4.85665	5.73674	4.69208	5.19125
1170	4.85283	5.72911	4.68826	5.17981
1171	4.85665	5.71766	4.67682	5.16455
1172	4.82994	5.70622	4.66919	5.15311
1173	4.84139	5.70622	4.65393	5.13403
1174	4.83757	5.7024	4.6463	5.12259
1175	4.83757	5.69477	4.65012	5.08444
1176	4.84139	5.68333	4.6463	5.08826
1177	4.83757	5.68715	4.64249	5.06537
1178	4.82994	5.67952	4.6463	5.05774
1179	4.82994	5.68333	4.63867	5.06537
1180	4.82231	5.67952	4.63486	5.03867
1181	4.8185	5.66426	4.62341	5.03867
1182	4.82231	5.66807	4.61578	5.02341
1183	4.82231	5.65281	4.62723	5.01196
1184	4.82231	5.65663	4.61578	5.00052
1185	4.82231	5.65663	4.61578	4.9967
1186	4.81087	5.64518	4.60053	4.97763
1187	4.81087	5.64137	4.60815	4.97
1188	4.80706	5.64518	4.5929	4.96619
1189	4.80706	5.63374	4.60053	4.97
1190	4.79943	5.63755	4.5929	4.95093
1191	4.79943	5.64137	4.58908	4.95474
1192	4.80324	5.6223	4.58527	4.95093
1193	4.79943	5.62611	4.58145	4.9433
1194	4.79943	5.62611	4.57001	4.92041
1195	4.7918	5.61467	4.57382	4.93185
1196	4.78035	5.61467	4.56238	4.9166
1197	4.79561	5.60704	4.55856	4.92422
1198	4.7918	5.60704	4.55856	4.90897
1199	4.78798	5.61467	4.56238	4.90897
1200	4.78417	5.60704	4.55856	4.89752
1201	4.78798	5.59941	4.54712	4.88989
1202	4.78417	5.59941	4.53186	4.87082
1203	4.77654	5.59178	4.5433	4.87463
1204	4.7918	5.60322	4.53568	4.87463
1205	4.78798	5.59178	4.54712	4.87082
1206	4.78035	5.59178	4.53568	4.867
1207	4.78035	5.57652	4.53186	4.85938
1208	4.77272	5.58796	4.53568	4.84793
1209	4.77272	5.57652	4.52805	4.84412
1210	4.78417	5.57652	4.52805	4.84412
1211	4.77654	5.57652	4.52805	4.84412
1212	4.77654	5.57652	4.5166	4.84412
1213	4.77654	5.56508	4.5166	4.83267
1214	4.78035	5.56508	4.51279	4.8403
1215	4.77654	5.56508	4.50516	4.84412
1216	4.76509	5.56508	4.50897	4.82886
1217	4.76891	5.56126	4.50134	4.82886
1218	4.76509	5.55745	4.4899	4.82504
1219	4.77272	5.55363	4.50516	4.82504
1220	4.76891	5.55745	4.49753	4.81741
1221	4.76128	5.54982	4.4899	4.8136
1222	4.76509	5.55745	4.47846	4.80978
1223	4.75746	5.55363	4.48608	4.80597
1224	4.76509	5.54982	4.47464	4.79834
1225	4.75746	5.54982	4.47464	4.80597
1226	4.76509	5.55363	4.47082	4.79453
1227	4.75746	5.546	4.47082	4.79834
1228	4.76128	5.54219	4.4632	4.79453
1229	4.76509	5.54982	4.4632	4.80215
1230	4.75746	5.546	4.47082	4.79453
1231	4.76128	5.53837	4.45557	4.78308
1232	4.74984	5.53837	4.45938	4.77927
1233	4.74984	5.53837	4.45557	4.78308
1234	4.74221	5.53456	4.45557	4.77927
1235	4.76128	5.53074	4.45175	4.77927
1236	4.75365	5.52693	4.44412	4.77164
1237	4.74602	5.53074	4.43268	4.77164
1238	4.74602	5.53074	4.43649	4.76019
1239	4.74221	5.52311	4.44794	4.76401
1240	4.74602	5.52311	4.44412	4.76782
1241	4.74602	5.52311	4.43649	4.76019
1242	4.74602	5.52311	4.42886	4.75256
1243	4.74602	5.53074	4.43268	4.75256
1244	4.74984	5.52311	4.43268	4.74875
1245	4.73839	5.5193	4.43268	4.74112
1246	4.73458	5.52311	4.42505	4.73731
1247	4.73076	5.51548	4.43268	4.74493
1248	4.73458	5.51548	4.43268	4.73731
1249	4.73458	5.51548	4.42886	4.73731
1250	4.74221	5.5193	4.42886	4.74112
1251	4.73839	5.5193	4.42505	4.74493
1252	4.74221	5.5193	4.42505	4.72586
1253	4.73458	5.50786	4.42123	4.73349
1254	4.73076	5.51167	4.41742	4.73349
1255	4.73839	5.51167	4.42123	4.72205
1256	4.73839	5.50786	4.42123	4.71442
1257	4.73458	5.51167	4.4136	4.72205
1258	4.74221	5.50404	4.41742	4.7106
1259	4.73458	5.51548	4.4136	4.71823
1260	4.73839	5.50786	4.4136	4.71442
1261	4.73839	5.51167	4.41742	4.7106
1262	4.73458	5.50404	4.4136	4.70679
1263	4.73076	5.50404	4.40597	4.69534
1264	4.73458	5.50786	4.40216	4.69534
1265	4.73458	5.51167	4.40216	4.70297
1266	4.72695	5.51167	4.39453	4.69534
1267	4.73076	5.50786	4.39453	4.69153
1268	4.73076	5.51167	4.3869	4.69153
1269	4.72695	5.50786	4.39453	4.69534
1270	4.73076	5.51167	4.39072	4.69153
1271	4.73076	5.50786	4.39072	4.69153
1272	4.73076	5.50786	4.39072	4.68008
1273	4.73076	5.50786	4.39453	4.69153
1274	4.72695	5.50404	4.3869	4.67246
1275	4.73458	5.51167	4.3869	4.68771
1276	4.73076	5.50786	4.37546	4.67246
1277	4.72695	5.50786	4.37164	4.66864
1278	4.73839	5.50404	4.36783	4.67246
1279	4.73076	5.50023	4.37164	4.66864
1280	4.73458	5.50023	4.37546	4.67246
1281	4.73839	5.50023	4.36783	4.66864
1282	4.72695	5.49641	4.37164	4.65338
1283	4.74221	5.50023	4.36783	4.66101
1284	4.72695	5.49641	4.37164	4.65338
1285	4.73076	5.49641	4.37164	4.65338
1286	4.73458	5.4926	4.36401	4.64957
1287	4.72695	5.49641	4.3602	4.64957
1288	4.73839	5.4926	4.35638	4.65338
1289	4.72695	5.50023	4.36401	4.63812
1290	4.73839	5.49641	4.3602	4.64194
1291	4.73839	5.50023	4.36401	4.65338
1292	4.73458	5.48878	4.3602	4.64575
1293	4.73458	5.4926	4.36401	4.64194
1294	4.73839	5.4926	4.37546	4.64194
1295	4.73839	5.49641	4.37164	4.63431
1296	4.73458	5.49641	4.37546	4.63049
1297	4.73458	5.49641	4.36401	4.63049
1298	4.73458	5.49641	4.36401	4.62286
1299	4.73458	5.49641	4.36401	4.63049
1300	4.73076	5.49641	4.36783	4.63049
1301	4.72695	5.4926	4.36783	4.63049
1302	4.73458	5.4926	4.37164	4.62286
1303	4.73839	5.4926	4.37546	4.61905
1304	4.73458	5.4926	4.37546	4.62668
1305	4.73839	5.4926	4.37546	4.61523
1306	4.73839	5.48497	4.3602	4.61905
1307	4.73839	5.48878	4.36401	4.60761
1308	4.73076	5.47734	4.36401	4.59998
1309	4.73458	5.48497	4.36783	4.61142
1310	4.73839	5.48878	4.36401	4.61523
1311	4.73458	5.4926	4.36401	4.61142
1312	4.73076	5.48497	4.35638	4.60379
1313	4.73458	5.48497	4.36401	4.61142
1314	4.73458	5.48115	4.3602	4.59998
1315	4.72313	5.47734	4.35257	4.59235
1316	4.71932	5.47734	4.34494	4.59616
1317	4.72695	5.47734	4.35638	4.59235
1318	4.72695	5.47734	4.34875	4.59616
1319	4.74221	5.48878	4.34112	4.58853
1320	4.73076	5.48497	4.33731	4.59998
1321	4.73839	5.48497	4.34112	4.59616
1322	4.73839	5.47352	4.34875	4.58472
1323	4.73076	5.47734	4.34875	4.58472
1324	4.73458	5.47734	4.34875	4.59235
1325	4.72695	5.47352	4.33731	4.57709
1326	4.71932	5.47352	4.32968	4.58472
1327	4.72695	5.47352	4.32205	4.5809
1328	4.73076	5.47352	4.33731	4.57709
1329	4.72695	5.47352	4.32968	4.58472
1330	4.73076	5.48115	4.32968	4.5809
1331	4.73839	5.47734	4.32587	4.5809
1332	4.72695	5.47734	4.32587	4.57327
1333	4.73076	5.47734	4.32968	4.5809
1334	4.73076	5.47734	4.32587	4.5809
1335	4.73458	5.48497	4.32968	4.57327
1336	4.72313	5.47352	4.31824	4.57709
1337	4.73076	5.46971	4.31824	4.57327
1338	4.72313	5.47352	4.31061	4.56946
1339	4.72313	5.47734	4.32205	4.56564
1340	4.72313	5.48115	4.32587	4.57709
1341	4.72313	5.47734	4.32205	4.56564
1342	4.72313	5.47734	4.31824	4.56564
1343	4.72313	5.48878	4.31824	4.56564
1344	4.72695	5.48878	4.31061	4.56564
1345	4.72313	5.48497	4.31824	4.55801
1346	4.72313	5.48878	4.31061	4.55801
1347	4.72313	5.48497	4.31442	4.5542
1348	4.72313	5.48497	4.31442	4.5542
1349	4.71932	5.48497	4.31442	4.56183
1350	4.72313	5.48115	4.30298	4.54657
1351	4.72313	5.49641	4.31442	4.55039
1352	4.71932	5.48878	4.30679	4.54657
1353	4.72313	5.48878	4.29916	4.5542
1354	4.7155	5.48497	4.30298	4.54275
1355	4.71932	5.48497	4.30298	4.53894
1356	4.72313	5.48497	4.29916	4.53894
1357	4.72695	5.47352	4.29535	4.53131
1358	4.73076	5.48115	4.29916	4.53513
1359	4.72695	5.48878	4.29153	4.54275
1360	4.72313	5.48115	4.29535	4.54275
1361	4.72313	5.47734	4.28772	4.53894
1362	4.7155	5.48497	4.28772	4.53131
1363	4.72313	5.48497	4.28772	4.5275
1364	4.72695	5.48497	4.28772	4.53513
1365	4.72313	5.48115	4.28772	4.5275
1366	4.73076	5.48115	4.28009	4.51987
1367	4.72313	5.47734	4.28009	4.51987
1368	4.71169	5.46971	4.2839	4.51987
1369	4.72695	5.47352	4.2839	4.5275
1370	4.72313	5.48497	4.28772	4.51987
1371	4.7155	5.48115	4.28009	4.51987
1372	4.71932	5.47734	4.28009	4.51987
1373	4.73076	5.48115	4.28772	4.52368
1374	4.72313	5.47734	4.28009	4.51605
1375	4.71169	5.47734	4.28009	4.51224
1376	4.72695	5.48497	4.27628	4.51224
1377	4.72695	5.48497	4.27628	4.50842
1378	4.73076	5.48878	4.27246	4.50842
1379	4.72695	5.48878	4.26865	4.50842
1380	4.72695	5.48497	4.27628	4.51224
1381	4.71932	5.4926	4.27628	4.51224
1382	4.7155	5.4926	4.27628	4.50461
1383	4.71932	5.4926	4.26865	4.50842
1384	4.72695	5.4926	4.26865	4.50842
1385	4.72695	5.4926	4.26865	4.50079
1386	4.71932	5.4926	4.26483	4.50842
1387	4.7155	5.4926	4.26865	4.50079
1388	4.72313	5.48497	4.26483	4.48935
1389	4.72313	5.4926	4.27628	4.48553
1390	4.7155	5.4926	4.2572	4.49316
1391	4.72313	5.49641	4.2572	4.49316
1392	4.71932	5.48878	4.26865	4.50079
1393	4.72313	5.48878	4.26483	4.48172
1394	4.71932	5.48497	4.26483	4.48935
1395	4.72313	5.4926	4.2572	4.49316
1396	4.7155	5.49641	4.24957	4.48553
1397	4.7155	5.4926	4.26483	4.4779
1398	4.70787	5.48878	4.26483	4.4779
1399	4.71932	5.49641	4.26865	4.48172
1400	4.7155	5.4926	4.2572	4.47409
1401	4.72313	5.4926	4.26865	4.4779
1402	4.72313	5.4926	4.2572	4.47409
1403	4.72695	5.4926	4.25339	4.47409
1404	4.7155	5.48878	4.26102	4.47409
1405	4.72313	5.48878	4.2572	4.47028
1406	4.7155	5.48497	4.25339	4.46265
1407	4.7155	5.48497	4.24957	4.47028
1408	4.7155	5.48497	4.24957	4.46265
1409	4.7155	5.49641	4.24194	4.46646
1410	4.72313	5.49641	4.24957	4.45502
1411	4.7155	5.49641	4.24576	4.45502
1412	4.7155	5.50023	4.24576	4.45883
1413	4.7155	5.50023	4.24576	4.46265
1414	4.70787	5.50404	4.23813	4.46646
1415	4.71932	5.50023	4.24576	4.46265
1416	4.70787	5.48497	4.23813	4.44357
1417	4.71169	5.4926	4.24194	4.45502
1418	4.70787	5.50023	4.24194	4.45502
1419	4.70024	5.50023	4.24576	4.46265
1420	4.71169	5.50023	4.24194	4.46265
1421	4.7155	5.50404	4.24194	4.45883
1422	4.70787	5.50404	4.23431	4.45883
1423	4.71169	5.50786	4.24957	4.4512
1424	4.71169	5.50786	4.24194	4.45883
1425	4.71932	5.50786	4.22668	4.4512
1426	4.70787	5.50023	4.24194	4.45502
1427	4.7155	5.50023	4.23431	4.44357
1428	4.7155	5.50404	4.22668	4.44357
1429	4.72313	5.50786	4.23813	4.4512
1430	4.72313	5.50786	4.23431	4.44357
1431	4.71932	5.50404	4.23431	4.43976
1432	4.72313	5.50023	4.22287	4.4512
1433	4.72313	5.50786	4.22287	4.44739
1434	4.72695	5.51167	4.2305	4.4512
1435	4.71932	5.50786	4.22668	4.43976
1436	4.72695	5.50786	4.23431	4.43976
1437	4.71932	5.50023	4.22668	4.43213
1438	4.7155	5.50023	4.2305	4.42831
1439	4.72695	5.50786	4.22668	4.43594
1440	4.72695	5.50786	4.23431	4.43594
1441	4.72313	5.5193	4.23431	4.43976
1442	4.72695	5.5193	4.22668	4.43976
1443	4.72695	5.50786	4.22668	4.43213
1444	4.72313	5.50786	4.22668	4.43213
1445	4.73076	5.51167	4.23431	4.43213
1446	4.72695	5.50023	4.22287	4.43213
1447	4.73076	5.50786	4.22668	4.43213
1448	4.73076	5.50786	4.2305	4.42831
1449	4.72695	5.50023	4.23431	4.43594
1450	4.73076	5.50023	4.2305	4.42068
1451	4.72313	5.50404	4.22668	4.4245
1452	4.73076	5.50404	4.2305	4.42068
1453	4.73839	5.50023	4.22668	4.40924
1454	4.73839	5.51548	4.22668	4.42068
1455	4.72695	5.50404	4.21524	4.41305
1456	4.73076	5.50404	4.21524	4.40924
1457	4.72313	5.50786	4.22668	4.40924
1458	4.72695	5.51167	4.21524	4.40924
1459	4.73076	5.51167	4.21905	4.41687
1460	4.72695	5.51167	4.21524	4.41305
1461	4.72695	5.51548	4.21143	4.42068
1462	4.72695	5.52311	4.20761	4.42068
1463	4.72313	5.5193	4.21905	4.41687
1464	4.7155	5.51548	4.21524	4.41687
1465	4.71932	5.51548	4.21905	4.41687
1466	4.7155	5.51548	4.21143	4.41305
1467	4.7155	5.51548	4.21143	4.40924
1468	4.72313	5.51167	4.21143	4.3978
1469	4.7155	5.52311	4.21905	4.41305
1470	4.73076	5.5193	4.21524	4.40924
1471	4.72695	5.52311	4.21905	4.41305
1472	4.72695	5.5193	4.21524	4.40924
1473	4.71932	5.5193	4.21143	4.41305
1474	4.71932	5.5193	4.20761	4.41687
1475	4.72313	5.52311	4.21905	4.40924
1476	4.7155	5.52311	4.20761	4.40543
1477	4.71932	5.5193	4.2038	4.40543
1478	4.71932	5.5193	4.21143	4.40161
1479	4.72313	5.5193	4.20761	4.40543
1480	4.71932	5.52311	4.21143	4.40543
1481	4.72313	5.5193	4.21524	4.40924
1482	4.7155	5.52311	4.19998	4.40161
1483	4.71932	5.52311	4.21143	4.40161
1484	4.71932	5.52311	4.2038	4.40161
1485	4.7155	5.52311	4.19998	4.3978
1486	4.71169	5.52693	4.2038	4.39398
1487	4.71932	5.52311	4.19617	4.3978
1488	4.71932	5.52311	4.19998	4.3978
1489	4.7155	5.52693	4.20761	4.41305
1490	4.71169	5.53456	4.2038	4.41305
1491	4.72313	5.53074	4.19617	4.40924
1492	4.71932	5.52693	4.2038	4.41687
1493	4.71169	5.52693	4.20761	4.40161
1494	4.72313	5.53074	4.2038	4.40543
1495	4.71932	5.53456	4.19998	4.40924
1496	4.7155	5.53074	4.18854	4.3978
1497	4.72313	5.52693	4.19998	4.3978
1498	4.7155	5.5193	4.19617	4.39398
1499	4.72313	5.53074	4.19998	4.3978
1500	4.72313	5.53074	4.19998	4.40161
1501	4.72313	5.53456	4.19617	4.40161
1502	4.71932	5.53837	4.2038	4.3978
1503	4.7155	5.53456	4.19617	4.3978
1504	4.72313	5.52693	4.21905	4.3978
1505	4.72313	5.53456	4.21905	4.39017
1506	4.72313	5.53456	4.21905	4.39398
1507	4.7155	5.53074	4.21143	4.38254
1508	4.72313	5.53074	4.19998	4.37872
1509	4.73076	5.53074	4.2038	4.38635
1510	4.73458	5.53074	4.19998	4.39398

## Sheet: Fig S1
data Figure S1
panel B
		CFTR silencing (nM)
Relative protein		Control 0 nM (no silencing)					3 nM siCFTR					6 nM siCFTR					12 nM siCFTR					25 nM siCFTR					50 nM siCFTR
(% of control)		CFTR-B	CFTR-C	HSF1	HSF1-P		CFTR-B	CFTR-C	HSF1	HSF1-P		CFTR-B	CFTR-C	HSF1	HSF1-P		CFTR-B	CFTR-C	HSF1	HSF1-P		CFTR-B	CFTR-C	HSF1	HSF1-P		CFTR-B	CFTR-C	HSF1	HSF1-P
		100	100	100	100		55.2398	27.8531	107.917	85.0882		9.3567	4.58567	97.5815	135.774		1.38923	3.42082	73.8678	73.4069		0.692192	4.12858	61.9746	54.9973		0.76964	3.98113	60.9511	59.1199
		96.2873	96.0189	92.0652	87.2261		55.3609	23.1348	90.8786	100.356		8.80972	4.77735	85.1721	121.521		1.27305	2.37393	69.9728	52.4212		1.27305	3.00796	60.9058	48.1561		0.755119	1.72515	45.6341	81.6676
mean		98.1437	98.0094	96.0326	93.613		55.3004	25.494	99.3976	92.7223		9.08321	4.68151	91.3768	128.648		1.33114	2.89738	71.9203	62.9141		0.982623	3.56827	61.4402	51.5767		0.76238	2.85314	53.2926	70.3937
SD		2.62525	2.81508	5.61074	9.03252		0.0855689	3.33639	12.0477	10.7962		0.386771	0.135541	8.77479	10.0781		0.0821461	0.740262	2.75413	14.8392		0.41073	0.792393	0.755784	4.8375		0.0102683	1.59521	10.8308	15.9436
P							0.00187407	0.00180703	0.754548	0.936844		0.000443587	0.000455656	0.591901	0.067178		0.000367819	0.000467966	0.0319924	0.129685		0.000373755	0.000479106	0.0131292	0.0284456		0.000363188	0.000577617	0.038395	0.215009

## Sheet: Fig S2
Data Figure S2
Figure S2 panel A
Relative HSF1 mRNA
(% of control)		Control	sip23	siHSF1
mean		97	83.5	14
SD		4.24264	19.0919	1.41421
p			0.431925	0.00144844
Figure S2 panel C
pulse chase HSF1
Time (h)	Control		sip23
	mean	SD	mean	SD
0	94.104	8.33816	96.846	4.46039
4	62.185	2.30727	75.1821	0.67901
8	78.3599	10.6074	79.0646	12.3627
12	65.3591	4.42037	71.3618	3.65846
24	13.7061	4.03202	18.779	0.0995101
Figure S2 panel D
Relative labeled HSF1 at T=0 after pulse fase
(% of control)		Control	sip23
mean		94.104	62.9927
SD		8.33816	2.90122
p			0.0379836
Figure S2 panel E		WT-CFTR cells
Relative protein		Hsc/p90		I-Hsp70		Hsc/p40		HSF1		HSF1-P
(% of control)		Control	sip23	Control	sip23	Control	sip23	Control	sip23	Control	sip23
		98.7376	87.2295	74.2749	74.1706	86.087	87.4527	100	89.6572	100	100.957
		88.3534	98.6023	82.1043	63.564	89.3785	80.2309	55.4789	63.7141	64.6805	73.7863
		100	123.557	100	78.9289	100	108.096	66.1142	67.9442	79.762	77.7874
mean		95.697	103.13	85.4597	72.2212	91.8218	91.9266	73.8643	73.7718	81.4808	84.1769
SD		6.39098	18.5822	13.1867	7.86578	7.27121	14.4614	23.2504	13.9188	17.7224	14.6691
SEM		4.5191	13.1396	9.32442	5.56195	5.14152	10.2258	16.4405	9.84207	12.5316	10.3726
P			0.548143		0.209637		0.991589		0.995566		0.849056

## Sheet: Fig S3
Data Figure S3
Figure S3 panel A												Figure S3 panel B
pulse chase F508del-CFTR												Relative F508del-CFTR at time 0
	Control					sip23							Control	sip23
Time (h)			mean	SD	Time (h)			mean	SD				100	160.054
0	100	97.1388	98.5694	2.02317	0	100	99.5878	99.7939	0.291495				97.1388	159.394
1	31.2388	29.1053	30.172	1.50866	1	62.3863	65.3375	63.8619	2.08678			mean	98.5694	159.724
2	17.0623	5.96288	11.5126	7.84851	2	27.562	31.4301	22.307	2.73515			SD	2.02317	0.46655
4	14.5958	13.122	13.8589	1.04211	4	7.9288	4.8274	6.3781	2.19302			P		0.000575835
Figure S3 panel C												Figure S3 panel D
												Relative WT-CFTR at time 0
pulse chase WT-CFTR													Control	sip23
	Control					sip23							92.9493	73.9352
Time (h)			mean	SD	Time (h)			mean	SD				100	85.2876
0	92.9493	100	96.4746	4.98562	0	86.6892	100	93.3446	9.41215			mean	96.4746	79.6114
1	46.2668	43.925	45.0959	1.65588	1	49.3136	73.505	61.4093	17.1059			SD	4.98562	8.0274
2	14.8142	15.9002	15.3572	0.767942	2	25.8953	22.7218	24.3086	2.244			P		0.127631
4	20.8213	19.4383	20.1298	0.977926	4	13.4003	9.57024	11.4853	2.70828
Figure S3 panel E
relative CFTR band B		DMSO/	MG132/	DMSO/	MG132/	relative CFTR band C		DMSO/	MG132/	DMSO/	MG132/
(% of Max)		Control	Control	sip23	sip23	(% of Max)		Control	Control	sip23	sip23
		4.90425	34.0028	48.3249	87.1993			0.86299	3.93314	3.66779	18.4078
		4.40321	32.3808	49.2973	100			0.596248	3.51969	3.12246	18.5778
mean		4.65373	33.1918	48.8111	93.5996			0.729619	3.72642	3.39512	18.4928
SD		0.354289	1.14694	0.687561	9.0515			0.188615	0.292358	0.385609	0.120196
P vs DMSO/control			0.000883494	0.000153375	0.0051459				0.00667195	0.0127209	7.92581e-05
P vs DMSO/sip23			0.00364489		0.019927				0.435086		0.000357666
Figure S3 panel F
IP
ratio_ub/CFTR		control	sip23
		1	1.1
		0.99	0.580065
		0.913365	0.899465
average		0.967788	0.859843
SD		0.0473963	0.262222
SEM		0.0335143	0.185419
p			0.521581

[truncated: 4 more sheets: Fig S4, Fig S5, Fig S6, Fig S7]
